# Supplementary material for: Gut Microbiota Profiling in Patients With HER2-Negative Metastatic Breast Cancer Receiving Metronomic Chemotherapy of Capecitabine Compared to Those Under Conventional Dosage
Source: Front Oncol. 2020 Jul 7;10:902. doi: 10.3389/fonc.2020.00902 (PMC7358584; doi:10.3389/fonc.2020.00902)
Supplement: Table S1 — Bacterial operational taxonomic units detected in the metronomic group and the routine group. [file Table_1.xls]

## Sheet: profile-挑
	Feature ID	Taxon	Confidence
F006	08a0cf376add32f3f4b57ec1e82a7a27	k__Bacteria; p__Firmicutes; c__Clostridia; o__Clostridiales; f__Veillonellaceae; g__Megamonas; s__	0.996634
F012	4fba6fef450158c1bd1cbcb5a0e8f5e5	k__Bacteria; p__Bacteroidetes; c__Bacteroidia; o__Bacteroidales; f__Prevotellaceae; g__Prevotella; s__copri	0.999894
F043	fd496fd32dc8c08ade2e8b6c9d8ee13d	k__Bacteria; p__Firmicutes; c__Bacilli; o__Lactobacillales; f__Streptococcaceae; g__Streptococcus; s__	0.988584
F111	945184b6386c192c0066e0a98a154780	k__Bacteria; p__Proteobacteria; c__Gammaproteobacteria; o__Enterobacteriales; f__Enterobacteriaceae	0.999796
F186	394eda29c886632f514dd94b58381186	k__Bacteria; p__Proteobacteria; c__Gammaproteobacteria; o__Pasteurellales; f__Pasteurellaceae	1
F204	9580aa8a52ec18a4e92e701cdb595faa	k__Bacteria; p__Firmicutes; c__Clostridia; o__Clostridiales; f__Clostridiaceae; g__Clostridium; s__perfringens	0.997092
F256	21dcfff18d552ae0ca669d213652bda3	k__Bacteria; p__Firmicutes; c__Clostridia; o__Clostridiales; f__Ruminococcaceae	0.979752
F330	cb908ae7d11351c78c0e4ce0d849c744	k__Bacteria; p__Firmicutes; c__Clostridia; o__Clostridiales; f__Ruminococcaceae; g__Faecalibacterium	0.74915
F001	675c847bccbc53942ebb7b8cbb4efc4d	k__Bacteria; p__Bacteroidetes; c__Bacteroidia; o__Bacteroidales; f__Prevotellaceae; g__Prevotella; s__copri	0.999937
F002	99deb3c5ecb022ec05609ebd1112a557	k__Bacteria; p__Bacteroidetes; c__Bacteroidia; o__Bacteroidales; f__Bacteroidaceae; g__Bacteroides; s__	0.998901
F003	fd44d4cb468fd7dc9b3227867714ed87	k__Bacteria; p__Bacteroidetes; c__Bacteroidia; o__Bacteroidales; f__Bacteroidaceae; g__Bacteroides; s__	0.998192
F004	263e41ea2c25dc87bd2ff5910cf30d40	k__Bacteria; p__Firmicutes; c__Clostridia; o__Clostridiales; f__Lachnospiraceae; g__Roseburia; s__faecis	0.766951
F005	2c982937754e6321f861027032db80f7	k__Bacteria; p__Bacteroidetes; c__Bacteroidia; o__Bacteroidales; f__Bacteroidaceae; g__Bacteroides; s__fragilis	0.985793
F007	da6a7cba87e0895b9cbe6037b9bd8b3b	k__Bacteria; p__Bacteroidetes; c__Bacteroidia; o__Bacteroidales; f__Prevotellaceae; g__Prevotella; s__copri	0.999939
F008	1569f7ae988e26c905ab8fab427c8a0d	k__Bacteria; p__Firmicutes; c__Clostridia; o__Clostridiales; f__Veillonellaceae; g__Phascolarctobacterium; s__	0.999936
F009	59777186ad2e0947e97615b5d6225136	k__Bacteria; p__Firmicutes; c__Clostridia; o__Clostridiales; f__Ruminococcaceae; g__Faecalibacterium; s__prausnitzii	0.988947
F010	b15193fce14759d1c06728933e044af6	k__Bacteria; p__Bacteroidetes; c__Bacteroidia; o__Bacteroidales; f__Bacteroidaceae; g__Bacteroides; s__uniformis	0.997281
F011	f5f5e0da89730462abaf6301a9557193	k__Bacteria; p__Firmicutes; c__Clostridia; o__Clostridiales; f__Ruminococcaceae; g__Faecalibacterium; s__prausnitzii	0.867489
F013	d76d59ec71de0e3b22da0c9cd564d41a	k__Bacteria; p__Firmicutes; c__Clostridia; o__Clostridiales; f__Lachnospiraceae	0.989627
F014	836cd5ea357ad392c00a7e48d921be1d	k__Bacteria; p__Bacteroidetes; c__Bacteroidia; o__Bacteroidales; f__Bacteroidaceae; g__Bacteroides	0.999995
F015	bf611493002f5918a68778bde2def567	k__Bacteria; p__Bacteroidetes; c__Bacteroidia; o__Bacteroidales; f__Bacteroidaceae; g__Bacteroides; s__ovatus	0.963493
F016	d900eb33f6b4bc449aab64df16ae18b2	k__Bacteria; p__Bacteroidetes; c__Bacteroidia; o__Bacteroidales; f__Bacteroidaceae; g__Bacteroides	0.999726
F017	601101d33cdf43a40bd674a50711af52	k__Bacteria; p__Firmicutes; c__Clostridia; o__Clostridiales; f__Lachnospiraceae; g__Roseburia; s__	0.917386
F018	8e175abe6a746b8f33bae9cd7c8192bb	k__Bacteria; p__Firmicutes; c__Clostridia; o__Clostridiales; f__Ruminococcaceae; g__Faecalibacterium; s__prausnitzii	0.994143
F019	47c305878bfc73bfeda34b2ae1a82ee1	k__Bacteria; p__Bacteroidetes; c__Bacteroidia; o__Bacteroidales; f__Bacteroidaceae; g__Bacteroides; s__plebeius	0.999991
F020	2c0c62ea09b2efe01bacdcbcf558d2b8	k__Bacteria; p__Firmicutes; c__Clostridia; o__Clostridiales; f__Lachnospiraceae; g__; s__	0.70307
F021	ec6732c2e0d4cf64b3d0350e7fe3defb	k__Bacteria; p__Firmicutes; c__Clostridia; o__Clostridiales; f__Lachnospiraceae; g__Roseburia	0.988082
F022	69a11f927915e2a3ba1f7b9c84486527	k__Bacteria; p__Proteobacteria; c__Betaproteobacteria; o__Burkholderiales; f__Alcaligenaceae; g__Sutterella; s__	0.999914
F023	0a68ec564e278b0246c920ad7de41880	k__Bacteria; p__Firmicutes; c__Clostridia; o__Clostridiales; f__Lachnospiraceae; g__Blautia; s__	0.908943
F024	243a590b7a6c17e5a16dff4bc7033ac1	k__Bacteria; p__Bacteroidetes; c__Bacteroidia; o__Bacteroidales; f__Bacteroidaceae; g__Bacteroides; s__eggerthii	0.999487
F025	6616dc3bd6aeb3e26b9b2218290ea574	k__Bacteria; p__Bacteroidetes; c__Bacteroidia; o__Bacteroidales; f__Bacteroidaceae; g__Bacteroides; s__	0.987971
F026	7b28c20e72c6c95b3e604f0849245770	k__Bacteria; p__Verrucomicrobia; c__Verrucomicrobiae; o__Verrucomicrobiales; f__Verrucomicrobiaceae; g__Akkermansia; s__muciniphila	1
F027	333bbf9224442fc10cd497377d2b1d01	k__Bacteria; p__Bacteroidetes; c__Bacteroidia; o__Bacteroidales; f__Bacteroidaceae; g__Bacteroides; s__uniformis	0.99751
F028	df37b62e507e32409df4885c1ad2ce14	k__Bacteria; p__Bacteroidetes; c__Bacteroidia; o__Bacteroidales; f__Bacteroidaceae; g__Bacteroides; s__	0.988851
F029	c48070f3061b086b60ff32f77e0002fa	k__Bacteria; p__Firmicutes; c__Clostridia; o__Clostridiales; f__Ruminococcaceae; g__Faecalibacterium; s__prausnitzii	0.872553
F030	c994a2772a648316e21e664e3a878e80	k__Bacteria; p__Bacteroidetes; c__Bacteroidia; o__Bacteroidales; f__Prevotellaceae; g__Prevotella; s__copri	0.998224
F031	c6c3ab4e828fb40d6e05967b7aac9338	k__Bacteria; p__Firmicutes; c__Clostridia; o__Clostridiales; f__Lachnospiraceae; g__Blautia; s__	0.999026
F032	d46e2205f0c6ecf67b51f83d111c509c	k__Bacteria; p__Proteobacteria; c__Gammaproteobacteria; o__Enterobacteriales; f__Enterobacteriaceae	0.999976
F033	6ec1023583647a401269990c4e8ad716	k__Bacteria; p__Firmicutes; c__Clostridia; o__Clostridiales; f__Lachnospiraceae; g__Lachnospira; s__	0.997181
F034	36d9ad396b85196c9b4cf68b81789585	k__Bacteria; p__Firmicutes; c__Clostridia; o__Clostridiales; f__Lachnospiraceae; g__Lachnospira; s__	0.998741
F035	2e4f2b53b856c4def6d021d01f5abb70	k__Bacteria; p__Firmicutes; c__Clostridia; o__Clostridiales; f__Lachnospiraceae	0.999755
F036	83099ad6f9ab9439f65fdacd36186a87	k__Bacteria; p__Bacteroidetes; c__Bacteroidia; o__Bacteroidales; f__Prevotellaceae; g__Prevotella; s__copri	0.999932
F037	748c5f14c648b743ad9e4b5ebfd761ff	k__Bacteria; p__Bacteroidetes; c__Bacteroidia; o__Bacteroidales; f__Bacteroidaceae; g__Bacteroides	0.999591
F038	8135beec331a8d558070c38b580e4b8e	k__Bacteria; p__Firmicutes; c__Clostridia; o__Clostridiales; f__Ruminococcaceae; g__Ruminococcus; s__bromii	0.999006
F039	c24e0e391aa836b5eae25567c7eb89ee	k__Bacteria; p__Firmicutes; c__Clostridia; o__Clostridiales; f__Lachnospiraceae; g__[Ruminococcus]; s__gnavus	0.9956
F040	9639a3291729a3758207b47715d9205f	k__Bacteria; p__Firmicutes; c__Clostridia; o__Clostridiales; f__Ruminococcaceae; g__Gemmiger; s__formicilis	0.904181
F041	91587a85e342f8dba27f54e15ac0ea77	k__Bacteria; p__Firmicutes; c__Clostridia; o__Clostridiales; f__Lachnospiraceae; g__Clostridium; s__colinum	0.858071
F042	5c4563e3dd7e12dcdf279783af929eaa	k__Bacteria; p__Firmicutes; c__Clostridia; o__Clostridiales; f__Lachnospiraceae; g__Roseburia; s__faecis	0.805752
F044	04645342dcaccc29b2078b063aec6f81	k__Bacteria; p__Bacteroidetes; c__Bacteroidia; o__Bacteroidales; f__Prevotellaceae; g__Prevotella; s__copri	0.999563
F045	1b8dec58597978264025b9eba656ffb5	k__Bacteria; p__Bacteroidetes; c__Bacteroidia; o__Bacteroidales; f__Bacteroidaceae; g__Bacteroides; s__ovatus	0.995106
F046	9acb555d3c5dd77e9035a661e7ad1bb6	k__Bacteria; p__Firmicutes; c__Clostridia; o__Clostridiales; f__Clostridiaceae; g__Clostridium; s__celatum	0.780009
F047	119eea33cb9f505d6a20297d132e792a	k__Bacteria; p__Firmicutes; c__Clostridia; o__Clostridiales; f__Lachnospiraceae	0.978176
F048	76b39e86c95e0c7dd8b9c57b974f6532	k__Bacteria; p__Bacteroidetes; c__Bacteroidia; o__Bacteroidales; f__Bacteroidaceae; g__Bacteroides; s__ovatus	0.991444
F049	c67445ed68d61f49e41b7bdd1de019fb	k__Bacteria; p__Firmicutes; c__Clostridia; o__Clostridiales; f__Lachnospiraceae; g__Clostridium; s__citroniae	0.72652
F050	173c825a18291f2ba18b5e46d9db8408	k__Bacteria; p__Bacteroidetes; c__Bacteroidia; o__Bacteroidales; f__Porphyromonadaceae; g__Parabacteroides; s__distasonis	0.999936
F051	5322567d7de1d94e6cf65390deb29b1c	k__Bacteria; p__Firmicutes; c__Clostridia; o__Clostridiales; f__Lachnospiraceae; g__Lachnospira; s__	0.999459
F052	332a6411ff00b4010ac2397f504c4695	k__Bacteria; p__Bacteroidetes; c__Bacteroidia; o__Bacteroidales; f__Rikenellaceae; g__Alistipes; s__putredinis	0.8429
F053	9e3226efaf559eb14a478f880462cb8a	k__Bacteria; p__Firmicutes; c__Clostridia; o__Clostridiales; f__Lachnospiraceae; g__[Ruminococcus]; s__	0.988434
F054	9d88acce7b2f13b58bf95d2f17ec8c2f	k__Bacteria; p__Bacteroidetes; c__Bacteroidia; o__Bacteroidales; f__Bacteroidaceae; g__Bacteroides; s__eggerthii	0.751262
F055	baa3ee92750f65a79400a3496948666f	k__Bacteria; p__Bacteroidetes; c__Bacteroidia; o__Bacteroidales; f__[Paraprevotellaceae]; g__[Prevotella]; s__	0.999782
F056	9d5054752ed33d6a22bd0f96b5618b1c	k__Bacteria; p__Bacteroidetes; c__Bacteroidia; o__Bacteroidales; f__Bacteroidaceae; g__Bacteroides; s__caccae	0.992048
F057	35cbb315e019e0a8768d4b73862df415	k__Bacteria; p__Actinobacteria; c__Coriobacteriia; o__Coriobacteriales; f__Coriobacteriaceae; g__Collinsella; s__aerofaciens	0.918211
F058	86ff0efd7fd88b82809500c90c4a7832	k__Bacteria; p__Firmicutes; c__Clostridia; o__Clostridiales; f__Ruminococcaceae; g__Faecalibacterium; s__prausnitzii	0.993027
F059	08bd43071a06abf56df235fca6655bea	k__Bacteria; p__Firmicutes; c__Clostridia; o__Clostridiales; f__Lachnospiraceae; g__[Ruminococcus]; s__torques	0.944777
F060	b4d07c2a22af0c99c73cf9722200d878	k__Bacteria; p__Firmicutes; c__Clostridia; o__Clostridiales; f__Lachnospiraceae	0.983245
F061	3aff0c61231473669fac5d530978d704	k__Bacteria; p__Proteobacteria; c__Alphaproteobacteria; o__RF32; f__; g__; s__	0.999997
F062	d8e7f9181e4d5a4a6453e9ca9996a43f	k__Bacteria; p__Bacteroidetes; c__Bacteroidia; o__Bacteroidales; f__Porphyromonadaceae; g__Parabacteroides; s__	0.999731
F063	708b000c48dbefb1454b79108d2a1f70	k__Bacteria; p__Firmicutes; c__Clostridia; o__Clostridiales; f__Lachnospiraceae	0.988948
F064	33518e48b174ac428cb7be1a216c6c6e	k__Bacteria; p__Firmicutes; c__Clostridia; o__Clostridiales; f__Lachnospiraceae; g__Coprococcus; s__	0.98762
F065	e335f74033bc634af43ee6baa84fa247	k__Bacteria; p__Firmicutes; c__Clostridia; o__Clostridiales; f__Peptostreptococcaceae; g__; s__	0.709235
F066	ee72ee97db064e5d745356f479b9e576	k__Bacteria; p__Firmicutes; c__Clostridia; o__Clostridiales; f__Ruminococcaceae; g__Ruminococcus; s__bromii	0.979013
F067	45ddc69a3fbf19ff4953211c157cb9ac	k__Bacteria; p__Bacteroidetes; c__Bacteroidia; o__Bacteroidales; f__Prevotellaceae; g__Prevotella; s__	0.993343
F068	9db6065dfa5f306778c1a370f3267d73	k__Bacteria; p__Bacteroidetes; c__Bacteroidia; o__Bacteroidales; f__Bacteroidaceae; g__Bacteroides; s__plebeius	0.999991
F069	878fc53ff6f6333a92673b700951fa1b	k__Bacteria; p__Bacteroidetes; c__Bacteroidia; o__Bacteroidales; f__Porphyromonadaceae; g__Parabacteroides; s__distasonis	0.999942
F070	547ed9d63f007845c48db64ef3e5aab6	k__Bacteria; p__Bacteroidetes; c__Bacteroidia; o__Bacteroidales; f__Bacteroidaceae; g__Bacteroides; s__caccae	0.750641
F071	1ab75f81f06d896defe1a2a976e99bcd	k__Bacteria; p__Bacteroidetes; c__Bacteroidia; o__Bacteroidales; f__Bacteroidaceae; g__Bacteroides; s__eggerthii	0.998704
F072	315ca0a729f126b941ba111a16d4d97a	k__Bacteria; p__Actinobacteria; c__Actinobacteria; o__Bifidobacteriales; f__Bifidobacteriaceae; g__Bifidobacterium; s__	0.743088
F073	f540f77a6570daea199d86095c3e8c49	k__Bacteria; p__Firmicutes; c__Clostridia; o__Clostridiales; f__Lachnospiraceae; g__Lachnospira; s__	0.999412
F074	9192b3275c36e56540678451adfa601f	k__Bacteria; p__Firmicutes; c__Clostridia; o__Clostridiales; f__Ruminococcaceae	0.973457
F075	9484afed9f64641667938e294c07fe7c	k__Bacteria; p__Firmicutes; c__Clostridia; o__Clostridiales; f__Lachnospiraceae; g__Lachnobacterium; s__	0.997914
F076	00a96fbd0ac34bfd245f9c24f8737f7d	k__Bacteria; p__Firmicutes; c__Clostridia; o__Clostridiales; f__Lachnospiraceae; g__Blautia; s__obeum	0.974322
F077	473db98e2360dc1687f3adb402f76f5d	k__Bacteria; p__Bacteroidetes; c__Bacteroidia; o__Bacteroidales; f__S24-7; g__; s__	0.997001
F078	c83c84c8f82639c3bcb16c5630f257b2	k__Bacteria; p__Firmicutes; c__Clostridia; o__Clostridiales; f__Veillonellaceae; g__Dialister; s__	0.999918
F079	3e6a66f4ec7cad1dfcf6b164cd23cd27	k__Bacteria; p__Bacteroidetes; c__Bacteroidia; o__Bacteroidales; f__Bacteroidaceae; g__Bacteroides; s__barnesiae	0.999994
F080	a891fb44241e433fa8acf251ef4d328f	k__Bacteria; p__Firmicutes; c__Clostridia; o__Clostridiales; f__Lachnospiraceae	0.977834
F081	5a6c87d6a4eb5e114959f6192f29b641	k__Bacteria; p__Actinobacteria; c__Actinobacteria; o__Bifidobacteriales; f__Bifidobacteriaceae; g__Bifidobacterium; s__adolescentis	0.825312
F082	a730ef0685ea600be854be1842a6b362	k__Bacteria; p__Bacteroidetes; c__Bacteroidia; o__Bacteroidales; f__[Odoribacteraceae]; g__Odoribacter; s__	0.999996
F083	d2ed5fe0443294c72f4a4dd352e80e8c	k__Bacteria; p__Bacteroidetes; c__Bacteroidia; o__Bacteroidales; f__Bacteroidaceae; g__Bacteroides; s__coprophilus	0.999956
F084	0243b68c76049aa1b8c51a20333da950	k__Bacteria; p__Firmicutes; c__Clostridia; o__Clostridiales	0.9966
F085	72ec78ecd4c30c1ddc64900630f35387	k__Bacteria; p__Firmicutes; c__Clostridia; o__Clostridiales; f__Lachnospiraceae; g__Lachnospira; s__	0.983137
F086	aea7fd872250eadaa11f697641717d3d	k__Bacteria; p__Bacteroidetes; c__Bacteroidia; o__Bacteroidales; f__Prevotellaceae; g__Prevotella; s__copri	0.999751
F087	0c5ab99f9c7460a6db64e61e56a26266	k__Bacteria; p__Bacteroidetes; c__Bacteroidia; o__Bacteroidales; f__Prevotellaceae; g__Prevotella; s__copri	0.999875
F088	48ff6864c031826360b14ed75f4c120e	k__Bacteria; p__Bacteroidetes; c__Bacteroidia; o__Bacteroidales; f__Prevotellaceae; g__Prevotella; s__copri	0.999786
F089	45158693222383612f0b6b469c0be1fe	k__Bacteria; p__Bacteroidetes; c__Bacteroidia; o__Bacteroidales; f__[Paraprevotellaceae]; g__[Prevotella]; s__	0.99957
F090	bed671b4676144142cebd192b690f499	k__Bacteria; p__Firmicutes; c__Clostridia; o__Clostridiales; f__Lachnospiraceae; g__Blautia; s__	0.900638
F091	ef6a209f17415ca40777d4f3e0459647	k__Bacteria; p__Bacteroidetes; c__Bacteroidia; o__Bacteroidales; f__Bacteroidaceae; g__Bacteroides	0.999997
F092	cbd78efd85b15ef4ac0450160a74dda3	k__Bacteria; p__Bacteroidetes; c__Bacteroidia; o__Bacteroidales; f__Bacteroidaceae; g__Bacteroides; s__	0.999144
F093	b2062ae94fb00a931014b67b499295a8	k__Bacteria; p__Bacteroidetes; c__Bacteroidia; o__Bacteroidales; f__Bacteroidaceae; g__Bacteroides; s__	0.998015
F094	1a9df3fbbc7fc8cecec4239cf801d2fc	k__Bacteria; p__Firmicutes; c__Clostridia; o__Clostridiales	0.98307
F095	35ffcc3b809d667286737d79670b8de5	k__Bacteria; p__Actinobacteria; c__Actinobacteria; o__Bifidobacteriales; f__Bifidobacteriaceae; g__Bifidobacterium	0.996662
F096	66ae7eb5844f42c118ee1090c85c83b5	k__Bacteria; p__Firmicutes; c__Clostridia; o__Clostridiales; f__Veillonellaceae; g__Megasphaera; s__	0.998687
F097	0b886492b5eaa91693cc62f74710b18b	k__Bacteria; p__Firmicutes; c__Clostridia; o__Clostridiales; f__Lachnospiraceae	0.937643
F098	208c0c43c7c5d4a6bb549e0c8365cd21	k__Bacteria; p__Firmicutes; c__Clostridia; o__Clostridiales; f__Lachnospiraceae; g__Lachnospira; s__	0.999553
F099	523cbcc11a4bf59158f07d36cc967a60	k__Bacteria; p__Bacteroidetes; c__Bacteroidia; o__Bacteroidales; f__Prevotellaceae; g__Prevotella; s__stercorea	0.999849
F100	19715b1593c19aa6d35a4d1e3cd09374	k__Bacteria; p__Firmicutes; c__Clostridia; o__Clostridiales; f__Lachnospiraceae	0.83393
F1000	4e5fb05876962745dead3e20ec81a081	k__Bacteria; p__Firmicutes; c__Clostridia; o__Clostridiales; f__Dehalobacteriaceae; g__Dehalobacterium; s__	0.991659
F1001	263dd27eecec232de5af17bd4f6de61b	k__Bacteria; p__Firmicutes; c__Clostridia; o__Clostridiales; f__Lachnospiraceae	0.8275
F1002	566d7dab530e770d6f7334dab42e600a	k__Bacteria; p__Firmicutes; c__Clostridia; o__Clostridiales; f__Ruminococcaceae; g__Ruminococcus; s__	0.855908
F1003	d83f60183d81253a505beaeef3cd168f	k__Bacteria; p__Actinobacteria; c__Actinobacteria; o__Actinomycetales; f__Micrococcaceae; g__Rothia; s__dentocariosa	0.988196
F1004	38beb9295889cd97ccde32e38be9b052	k__Bacteria; p__Firmicutes; c__Clostridia; o__Clostridiales; f__Lachnospiraceae	0.976084
F1005	507cbad67be7b11305268b087fe81708	k__Bacteria; p__Firmicutes; c__Clostridia; o__Clostridiales; f__Ruminococcaceae; g__Ruminococcus; s__	0.988228
F1006	ec0fb830e297093d93265f8ad442419d	k__Bacteria; p__Bacteroidetes; c__Bacteroidia; o__Bacteroidales; f__[Odoribacteraceae]; g__Butyricimonas; s__	1
F1007	1bf7defa79d5396037b0ed70c4da4249	k__Bacteria; p__Firmicutes; c__Clostridia; o__Clostridiales; f__Dehalobacteriaceae; g__Dehalobacterium; s__	0.993315
F1008	64f356852fcea3e8f2c93c856a4a72dc	k__Bacteria; p__Synergistetes; c__Synergistia; o__Synergistales; f__Synergistaceae; g__Synergistes; s__	0.998814
F1009	5293210952dfa20a31e7657804ab4184	k__Bacteria; p__Bacteroidetes; c__Bacteroidia; o__Bacteroidales; f__Porphyromonadaceae; g__Porphyromonas; s__	0.952283
F101	fbd67349783ebeacc69814257b694d56	k__Bacteria; p__Bacteroidetes; c__Bacteroidia; o__Bacteroidales; f__Bacteroidaceae; g__Bacteroides; s__ovatus	0.991154
F1010	65d43491988bfe557da4d86a5ba25dae	k__Bacteria; p__Firmicutes; c__Bacilli; o__Bacillales; f__Staphylococcaceae; g__Staphylococcus	0.964675
F1011	d250e32b1e85d8340afe335d7597a80b	k__Bacteria; p__Firmicutes; c__Clostridia; o__Clostridiales; f__Ruminococcaceae; g__Oscillospira; s__	0.996944
F1012	ac11726e4c3f29d2e1beb38dc31eb68e	k__Bacteria; p__Actinobacteria; c__Coriobacteriia; o__Coriobacteriales; f__Coriobacteriaceae; g__Eggerthella; s__lenta	0.992201
F1013	b407c0316dbd17ba50708ee7a6bb48e6	k__Bacteria; p__Firmicutes; c__Clostridia; o__Clostridiales; f__[Tissierellaceae]; g__Peptoniphilus; s__	0.999787
F1014	3443b73db214fbccce540ddb43380a8d	k__Bacteria; p__Firmicutes; c__Clostridia; o__Clostridiales; f__Ruminococcaceae; g__Oscillospira; s__	0.996808
F1015	8b53c1e7c9d8c5c7f2478c690c456448	k__Bacteria; p__Firmicutes; c__Clostridia; o__Clostridiales; f__Lachnospiraceae; g__Oribacterium; s__	0.999951
F1016	ed1982b4efc6b9c7696a27d5ea1cbfc8	k__Bacteria; p__Synergistetes; c__Synergistia; o__Synergistales; f__Dethiosulfovibrionaceae; g__Pyramidobacter; s__piscolens	0.999846
F1017	33f3010fde49f07642ce5fad060e002d	k__Bacteria; p__Firmicutes; c__Clostridia; o__Clostridiales	0.894207
F1018	39607ff1e39bfca3fa475bafd1c61022	k__Bacteria; p__Cyanobacteria; c__Chloroplast; o__Streptophyta; f__; g__; s__	0.999974
F1019	ff9d93d7b7e46787568f2d241caeaf3b	k__Bacteria; p__Proteobacteria; c__Gammaproteobacteria; o__Pseudomonadales; f__Pseudomonadaceae; g__Pseudomonas	0.770003
F102	6420671c26eef32065e0275c8cd6701e	k__Bacteria; p__Firmicutes; c__Clostridia; o__Clostridiales; f__Peptostreptococcaceae	0.792022
F1020	7a6dba47692f821cabeaf266b6b36593	k__Bacteria; p__Firmicutes; c__Clostridia; o__Clostridiales; f__Veillonellaceae; g__Dialister; s__	0.999776
F1021	b354a1e7a29c4f05aace7e65edc75c7f	k__Bacteria; p__Proteobacteria; c__Deltaproteobacteria; o__Desulfovibrionales; f__Desulfovibrionaceae; g__Desulfovibrio; s__	0.959476
F1022	70f645cff25d516b459fd1355622b37d	k__Bacteria; p__Proteobacteria; c__Alphaproteobacteria; o__Rickettsiales; f__mitochondria; g__Malus; s__x domestica	0.784594
F1023	9104e464668ba956eb9de3d3d2f9eb19	k__Bacteria; p__Proteobacteria; c__Epsilonproteobacteria; o__Campylobacterales; f__Campylobacteraceae; g__Campylobacter; s__ureolyticus	0.999973
F1024	e8386d3a307c208c4b9f0a756259cd6b	k__Bacteria; p__Proteobacteria; c__Gammaproteobacteria; o__Pseudomonadales; f__Moraxellaceae; g__Acinetobacter	0.999979
F1025	fea228d1b526d0fdb73b7061be52d2a8	k__Bacteria; p__Actinobacteria; c__Coriobacteriia; o__Coriobacteriales; f__Coriobacteriaceae; g__; s__	0.976523
F1026	e35e7d4cf6b6c4837a7bf77ca88c05ca	k__Bacteria; p__Firmicutes; c__Clostridia; o__Clostridiales	0.77351
F1027	33b04e368873d01e5d5871b9e6c79940	k__Bacteria; p__Firmicutes; c__Clostridia; o__Clostridiales; f__Ruminococcaceae; g__Oscillospira; s__	0.975407
F1028	827992b22906f7a8b7f7a87580b21cfa	k__Bacteria; p__Cyanobacteria; c__Chloroplast; o__Streptophyta; f__; g__; s__	0.999995
F1029	cc5146b3e4bbc46b8accf30400e05622	k__Bacteria; p__Firmicutes; c__Clostridia; o__Clostridiales; f__Lachnospiraceae; g__Blautia; s__	0.724411
F103	e865f29a716e8d51f83931befa951240	k__Bacteria; p__Firmicutes; c__Erysipelotrichi; o__Erysipelotrichales; f__Erysipelotrichaceae; g__; s__	0.999093
F104	824b9c5e131ccef5ab3286cfde31640c	k__Bacteria; p__Bacteroidetes; c__Bacteroidia; o__Bacteroidales; f__Bacteroidaceae; g__Bacteroides	0.999448
F105	4e2e6735331ad01a30c94d2f4c285dc2	k__Bacteria; p__Firmicutes; c__Clostridia; o__Clostridiales; f__Lachnospiraceae	0.965628
F106	bf8174ee3331bbbfaeeb6b46a0d9da5c	k__Bacteria; p__Firmicutes; c__Clostridia; o__Clostridiales; f__Veillonellaceae; g__Phascolarctobacterium; s__	0.999841
F107	9908fffab7ed4f3bec44cda2f5084d49	k__Bacteria; p__Firmicutes; c__Bacilli; o__Lactobacillales; f__Enterococcaceae; g__Enterococcus	0.799302
F108	c0044f57ec04cd70905d690c5b7bd147	k__Bacteria; p__Firmicutes; c__Clostridia; o__Clostridiales; f__Lachnospiraceae; g__Coprococcus; s__eutactus	0.999969
F109	3f6dce06719bb11b6b9bbb8f2c8a5644	k__Bacteria; p__Firmicutes; c__Clostridia; o__Clostridiales; f__Ruminococcaceae; g__Butyricicoccus; s__pullicaecorum	0.872801
F110	df16a09f3e448ddd3b1ec54066d3081d	k__Bacteria; p__Firmicutes; c__Clostridia; o__Clostridiales; f__Ruminococcaceae; g__Butyricicoccus; s__pullicaecorum	0.73978
F112	dffd48b1005574979781e104156691c1	k__Bacteria; p__Bacteroidetes; c__Bacteroidia; o__Bacteroidales; f__[Paraprevotellaceae]; g__Paraprevotella; s__	0.999988
F113	db7f42d2a4ded289e177bb4c00edff61	k__Bacteria; p__Firmicutes; c__Clostridia; o__Clostridiales; f__Lachnospiraceae	0.985749
F114	65990c74559e4adfaa672a884ad7d464	k__Bacteria; p__Firmicutes; c__Clostridia; o__Clostridiales; f__Lachnospiraceae; g__Coprococcus; s__catus	0.998884
F115	6fe33250c45ddbda2700682431270ddc	k__Bacteria; p__Proteobacteria; c__Betaproteobacteria; o__Burkholderiales; f__Alcaligenaceae; g__Sutterella; s__	0.954285
F116	45c80843dac191f771b11018ff90d94c	k__Bacteria; p__Firmicutes; c__Clostridia; o__Clostridiales; f__Ruminococcaceae; g__Ruminococcus; s__callidus	0.999353
F117	5edd946e0a26ae1c85ed8c498c328387	k__Bacteria; p__Firmicutes; c__Clostridia; o__Clostridiales; f__Ruminococcaceae; g__Faecalibacterium; s__prausnitzii	0.994176
F118	506efac48dc5d5be2c0122c381639a3f	k__Bacteria; p__Bacteroidetes; c__Bacteroidia; o__Bacteroidales; f__Rikenellaceae	0.999999
F119	b78e348dfb22815a4db4373d02d70631	k__Bacteria; p__Bacteroidetes; c__Bacteroidia; o__Bacteroidales; f__Bacteroidaceae; g__Bacteroides; s__ovatus	0.9947
F120	0b53415990b1e4435ba981cc617f6be0	k__Bacteria; p__Firmicutes; c__Clostridia; o__Clostridiales; f__Lachnospiraceae	0.902853
F121	923f521b9cf313f1f95c9367e09bbc1c	k__Bacteria; p__Firmicutes; c__Clostridia; o__Clostridiales; f__Veillonellaceae; g__Veillonella; s__dispar	0.981144
F122	f50508546ae13143015f8c4cb976d0e4	k__Bacteria; p__Firmicutes; c__Clostridia; o__Clostridiales; f__Lachnospiraceae; g__Coprococcus; s__	0.946949
F123	a868201429067d69e423117dcd041d33	k__Bacteria; p__Bacteroidetes; c__Bacteroidia; o__Bacteroidales; f__Prevotellaceae; g__Prevotella; s__stercorea	0.999985
F124	5d08d1eb4b8a0672652dd0fc0af2dcf0	k__Bacteria; p__Firmicutes; c__Clostridia; o__Clostridiales; f__Ruminococcaceae; g__Oscillospira; s__	0.953772
F125	f4cc6e4932f507b33d1335d801f54563	k__Bacteria; p__Firmicutes; c__Clostridia; o__Clostridiales; f__Lachnospiraceae; g__Dorea; s__formicigenerans	0.991288
F126	9a91e2e1c9d7c179afb558a3fd4664fd	k__Bacteria; p__Firmicutes; c__Clostridia; o__Clostridiales; f__Ruminococcaceae; g__Ruminococcus	0.991559
F127	aae4c4ed528ae16ec417df816699cfdb	k__Bacteria; p__Firmicutes; c__Clostridia; o__Clostridiales; f__Ruminococcaceae; g__; s__	0.943823
F128	5f25904e073fe5c114cadfde74349518	k__Bacteria; p__Firmicutes; c__Clostridia; o__Clostridiales; f__Lachnospiraceae; g__; s__	0.794754
F129	5a2bce5334f9d0c71e970ea101771b6b	k__Bacteria; p__Bacteroidetes; c__Bacteroidia; o__Bacteroidales; f__Prevotellaceae; g__Prevotella; s__copri	0.999601
F130	9e1f282914b07cd79711ce21e7cf4aff	k__Bacteria; p__Firmicutes; c__Clostridia; o__Clostridiales; f__Lachnospiraceae; g__Lachnospira; s__	0.999613
F131	b726627e18f29e0da5289f81ca294f92	k__Bacteria; p__Firmicutes; c__Clostridia; o__Clostridiales; f__Ruminococcaceae	0.999999
F132	742e1f191223f58590661de80b9d6e3b	k__Bacteria; p__Bacteroidetes; c__Bacteroidia; o__Bacteroidales; f__Rikenellaceae; g__Alistipes; s__onderdonkii	0.791868
F133	5fbc483f79cd97d3a7253931f37c33e8	k__Bacteria; p__Firmicutes; c__Clostridia; o__Clostridiales; f__Ruminococcaceae; g__Oscillospira; s__	0.992033
F134	3219af75ee8056ed06ba81e873b0d0cb	k__Bacteria; p__Firmicutes; c__Clostridia; o__Clostridiales; f__Ruminococcaceae; g__Oscillospira; s__	0.890381
F135	21401b105dc53b367b8fdc0ec97a9f02	k__Bacteria; p__Proteobacteria; c__Betaproteobacteria; o__Burkholderiales; f__Alcaligenaceae; g__Sutterella; s__	0.996108
F136	77c2dc197e6b3dbebc4ee240c6a1c559	k__Bacteria; p__Firmicutes; c__Clostridia; o__Clostridiales; f__Ruminococcaceae; g__Oscillospira; s__	0.967514
F137	ab4040fe8717efa3f115680ae82cd72a	k__Bacteria; p__Firmicutes; c__Clostridia; o__Clostridiales; f__Lachnospiraceae; g__Roseburia; s__	0.946298
F138	27f098662c8f87b4aaff903d9c0f28d3	k__Bacteria; p__Proteobacteria; c__Deltaproteobacteria; o__Desulfovibrionales; f__Desulfovibrionaceae; g__Bilophila; s__	0.999913
F139	16530e5b50b780018210dac05a471715	k__Bacteria; p__Firmicutes; c__Clostridia; o__Clostridiales; f__Ruminococcaceae; g__Oscillospira; s__	0.866427
F140	61535a40adb8221483821e3984d0b1ac	k__Bacteria; p__Firmicutes; c__Clostridia; o__Clostridiales; f__Lachnospiraceae	0.987418
F141	e51fc3bc6d08ae82b3299bff3739b1f6	k__Bacteria; p__Bacteroidetes; c__Bacteroidia; o__Bacteroidales; f__S24-7; g__; s__	0.994557
F142	bd5ef8f372e09bcf6ec35825be4f053c	k__Bacteria; p__Firmicutes; c__Clostridia; o__Clostridiales; f__Lachnospiraceae; g__Dorea; s__	0.994543
F143	b2dafda050c3601f28074f9047b15442	k__Bacteria; p__Firmicutes; c__Clostridia; o__Clostridiales; f__Lachnospiraceae	0.985808
F144	58c1362f272bf7ff81c8e4020592cba7	k__Bacteria; p__Bacteroidetes; c__Bacteroidia; o__Bacteroidales; f__Prevotellaceae; g__Prevotella; s__copri	0.999884
F145	6851a4ee264b56be2fff4686ce269907	k__Bacteria; p__Firmicutes; c__Clostridia; o__Clostridiales; f__Lachnospiraceae; g__Coprococcus; s__	0.985656
F146	b6b86531ef8d5b24a2b1f0d0cbb40c76	k__Bacteria; p__Cyanobacteria; c__4C0d-2; o__YS2; f__; g__; s__	0.999998
F147	40874d61006874f7c87d904707d320d9	k__Bacteria; p__Firmicutes; c__Clostridia; o__Clostridiales; f__Clostridiaceae; g__; s__	0.873017
F148	452d18b2725260f5f93490c7f6517f87	k__Bacteria; p__Bacteroidetes; c__Bacteroidia; o__Bacteroidales; f__[Barnesiellaceae]; g__; s__	0.94617
F149	611ddfdca94678e0c61526021f231bf0	k__Bacteria; p__Bacteroidetes; c__Bacteroidia; o__Bacteroidales; f__Bacteroidaceae; g__Bacteroides	0.999995
F150	dbcdaca3ee9e9fe75d8829e87b8551dc	k__Bacteria; p__Proteobacteria; c__Betaproteobacteria; o__Burkholderiales; f__Alcaligenaceae; g__Sutterella; s__	0.991398
F151	2de0f958e30d26f04cba8d2a920bbe46	k__Bacteria; p__Firmicutes; c__Clostridia; o__Clostridiales; f__Lachnospiraceae; g__Blautia; s__	0.906433
F152	96cf4779be686036f92ee15e58b72d52	k__Bacteria; p__Firmicutes; c__Clostridia; o__Clostridiales; f__Veillonellaceae; g__Phascolarctobacterium; s__	0.99991
F153	fc00ed40b15cd5fa384b672502a3adc3	k__Bacteria; p__Firmicutes; c__Clostridia; o__Clostridiales; f__Lachnospiraceae	0.963206
F154	e2cfe099d4a73a03ac5f80d4f8369dbc	k__Bacteria; p__Firmicutes; c__Clostridia; o__Clostridiales; f__Ruminococcaceae	0.94476
F155	8343cf4c26bb977e05e4d9c5125441ef	k__Bacteria; p__Bacteroidetes; c__Bacteroidia; o__Bacteroidales; f__Porphyromonadaceae; g__Parabacteroides; s__distasonis	0.999895
F156	3525e8f55cd3355cc02bb9df648623e2	k__Bacteria; p__Firmicutes; c__Clostridia; o__Clostridiales; f__Lachnospiraceae; g__Blautia; s__producta	0.987671
F157	7ee3e4343242684ba3ce459672348ff7	k__Bacteria; p__Bacteroidetes; c__Bacteroidia; o__Bacteroidales; f__Bacteroidaceae; g__Bacteroides	0.999886
F158	84f9cf6d08ccc7adb4e945c4fd8be494	k__Bacteria; p__Firmicutes; c__Clostridia; o__Clostridiales; f__Ruminococcaceae; g__Oscillospira; s__	0.860435
F159	9a76c2c2904fcae623e236b6818a712e	k__Bacteria; p__Bacteroidetes; c__Bacteroidia; o__Bacteroidales; f__Porphyromonadaceae; g__Parabacteroides; s__distasonis	0.999915
F160	edf42f357f8934fc004c334c5c7b5e6e	k__Bacteria; p__Bacteroidetes; c__Bacteroidia; o__Bacteroidales; f__[Paraprevotellaceae]; g__Paraprevotella; s__	0.999983
F161	df14354ec277348c54d0c9dd49eb4da0	k__Bacteria; p__Firmicutes; c__Clostridia; o__Clostridiales; f__Ruminococcaceae; g__Ruminococcus; s__	0.726873
F162	605cc047d6200f294e043f8ce6cb5af7	k__Bacteria; p__Bacteroidetes; c__Bacteroidia; o__Bacteroidales; f__[Barnesiellaceae]; g__; s__	0.999746
F163	6db169339ee5897780e713c44784d74a	k__Bacteria; p__Firmicutes; c__Clostridia; o__Clostridiales; f__; g__; s__	0.941962
F164	1595757c017000381cfdfdf769029685	k__Bacteria; p__Bacteroidetes; c__Bacteroidia; o__Bacteroidales; f__Prevotellaceae; g__Prevotella; s__stercorea	0.999803
F165	770d3a65e5e65a156b1c584c2b25adf6	k__Bacteria; p__Firmicutes; c__Clostridia; o__Clostridiales; f__Lachnospiraceae; g__Clostridium	0.985788
F166	55beed6d1a19ce34788b66488ffe3917	k__Bacteria; p__Firmicutes; c__Clostridia; o__Clostridiales; f__Ruminococcaceae	0.956041
F167	c97ea25ba069877eac769cb05968724c	k__Bacteria; p__Firmicutes; c__Clostridia; o__Clostridiales; f__; g__; s__	0.908061
F168	45d4fe3f6c01f77c2dfc11dd91d3359a	k__Bacteria; p__Firmicutes; c__Bacilli; o__Lactobacillales; f__Lactobacillaceae; g__Lactobacillus	0.999897
F169	3f49f2e33639f81618c76b5807f6498c	k__Bacteria; p__Firmicutes; c__Clostridia; o__Clostridiales; f__Ruminococcaceae; g__; s__	0.704532
F170	7ea6aefb9b9611299846da49e41ff0ea	k__Bacteria; p__Bacteroidetes; c__Bacteroidia; o__Bacteroidales; f__Bacteroidaceae; g__Bacteroides; s__uniformis	0.994252
F171	44158349d8858abc6c04aada0c131da5	k__Bacteria; p__Firmicutes; c__Clostridia; o__Clostridiales; f__Veillonellaceae; g__Megasphaera; s__	0.999822
F172	12cc4c8a5d46fec0b6738bfe7c6c8a08	k__Bacteria; p__Bacteroidetes; c__Bacteroidia; o__Bacteroidales; f__Bacteroidaceae; g__Bacteroides	0.999112
F173	6c324279c1fc2965e594486ac26b0548	k__Bacteria; p__Firmicutes; c__Clostridia; o__Clostridiales; f__Lachnospiraceae; g__Coprococcus; s__eutactus	0.999938
F174	3b4cabf8962f05db11ca9e79fa492351	k__Bacteria; p__Bacteroidetes; c__Bacteroidia; o__Bacteroidales; f__[Paraprevotellaceae]; g__Paraprevotella; s__	0.999992
F175	3b94c19ef326eea0918e1c3d244c999c	k__Bacteria; p__Proteobacteria; c__Gammaproteobacteria; o__Enterobacteriales; f__Enterobacteriaceae	0.999802
F176	a12a086985ef700cc8f5a0bd3c7b45c1	k__Bacteria; p__Bacteroidetes; c__Bacteroidia; o__Bacteroidales; f__[Barnesiellaceae]; g__; s__	0.700451
F177	52bf48726da7d46f199909fb51a3b211	k__Bacteria; p__Bacteroidetes; c__Bacteroidia; o__Bacteroidales; f__Bacteroidaceae; g__Bacteroides; s__ovatus	0.920418
F178	d9eea834805833ac21a86fdabedd8556	k__Bacteria; p__Firmicutes; c__Clostridia; o__Clostridiales; f__Ruminococcaceae; g__Ruminococcus	0.97849
F179	b621d4b3cca1ec89ceca12efca8a94fb	k__Bacteria; p__Firmicutes; c__Clostridia; o__Clostridiales	0.809523
F180	fcffedae608fe4871be42936a1cb523a	k__Bacteria; p__Firmicutes; c__Clostridia; o__Clostridiales; f__Lachnospiraceae	0.997014
F181	0fd0d931e539ae60c0fba2e5e7f05285	k__Bacteria; p__Firmicutes; c__Bacilli; o__Turicibacterales; f__Turicibacteraceae; g__Turicibacter; s__	0.998897
F182	410e1eaa1468a3d40595898f671ba0b3	k__Bacteria; p__Firmicutes; c__Clostridia; o__Clostridiales; f__Ruminococcaceae; g__; s__	0.727901
F183	f50159066ef9811dec88b5ea1f20d276	k__Bacteria; p__Bacteroidetes; c__Bacteroidia; o__Bacteroidales; f__Prevotellaceae; g__Prevotella; s__copri	0.999921
F184	67a3d28539f426ad016614822c65526e	k__Bacteria; p__Bacteroidetes; c__Bacteroidia; o__Bacteroidales; f__Prevotellaceae; g__Prevotella; s__copri	0.998572
F185	7814c2b485cc601b885f117c70bbdf5d	k__Bacteria; p__Firmicutes; c__Clostridia; o__Clostridiales; f__Ruminococcaceae; g__Ruminococcus; s__callidus	0.996732
F187	68d79c3035521e82b504b081a197d2ed	k__Bacteria; p__Firmicutes; c__Clostridia; o__Clostridiales; f__Ruminococcaceae; g__Oscillospira; s__	0.899424
F188	d380b9ae91e3875a70ff329e4889cb72	k__Bacteria; p__Firmicutes; c__Clostridia; o__Clostridiales; f__Lachnospiraceae; g__Coprococcus; s__	0.986955
F189	2740cf2417c92847cc298cbd71dd1fcd	k__Bacteria; p__Firmicutes; c__Clostridia; o__Clostridiales; f__Veillonellaceae; g__Veillonella; s__dispar	0.958305
F190	1b5d50e4ae6a2cb153f3b2ca04699419	k__Bacteria; p__Firmicutes; c__Clostridia; o__Clostridiales; f__Lachnospiraceae; g__Anaerostipes; s__	0.979841
F191	caea322863a57bb2b14c7317fa120dc4	k__Bacteria; p__Firmicutes; c__Clostridia; o__Clostridiales; f__Lachnospiraceae	0.922195
F192	e603a72ebbc7a4fcb5a657b52c3e8c50	k__Bacteria; p__Proteobacteria; c__Alphaproteobacteria; o__RF32; f__; g__; s__	0.999972
F193	a5a4b4d58bdd795871acf39629c9e584	k__Bacteria; p__Firmicutes; c__Clostridia; o__Clostridiales; f__Lachnospiraceae	0.925825
F194	dd918c333e5c4fef9c92068fddda1c3e	k__Bacteria; p__Firmicutes; c__Clostridia; o__Clostridiales; f__Clostridiaceae; g__Clostridium; s__celatum	0.708664
F195	ceba8864821c3cdd05b1d779d0850500	k__Bacteria; p__Bacteroidetes; c__Bacteroidia; o__Bacteroidales; f__Prevotellaceae; g__Prevotella; s__copri	0.999925
F196	bd5b29c2ac03cc4f54588f42f4c1e59d	k__Bacteria; p__Bacteroidetes; c__Bacteroidia; o__Bacteroidales; f__Bacteroidaceae; g__Bacteroides; s__coprophilus	0.999546
F197	a85414d00d7f63d6e200967b1ba7d397	k__Bacteria; p__Firmicutes; c__Clostridia; o__Clostridiales; f__Lachnospiraceae; g__[Ruminococcus]; s__	0.985698
F198	bc7f3f3f3af5b386336ef880486cf17d	k__Bacteria; p__Bacteroidetes; c__Bacteroidia; o__Bacteroidales; f__[Paraprevotellaceae]; g__Paraprevotella; s__	0.999984
F199	7271ef9f77ced00ea4eddcece50de395	k__Bacteria; p__Bacteroidetes; c__Bacteroidia; o__Bacteroidales; f__[Paraprevotellaceae]; g__[Prevotella]; s__	0.999727
F200	0d53bc80a23106375719154fbb0ab48e	k__Bacteria; p__Firmicutes; c__Clostridia; o__Clostridiales; f__Ruminococcaceae; g__Faecalibacterium; s__prausnitzii	0.984487
F201	0a035a7ec1f4a194dd7fbda3c5660db0	k__Bacteria; p__Firmicutes; c__Clostridia; o__Clostridiales; f__Lachnospiraceae	0.924116
F202	421cbd1d71d34704c6d53377261e213c	k__Bacteria; p__Firmicutes; c__Clostridia; o__Clostridiales; f__Lachnospiraceae; g__Anaerostipes; s__	0.958727
F203	c6b90711837508687841b1d5cbff2f65	k__Bacteria; p__Firmicutes; c__Clostridia; o__Clostridiales; f__Lachnospiraceae	0.9043
F205	ca94cbcccd3ab51b3784a6aed45a4a04	k__Bacteria; p__Firmicutes; c__Clostridia; o__Clostridiales; f__Ruminococcaceae; g__Ruminococcus; s__	0.994662
F206	fb7362ac8d27d2b666e0e627734c4ec4	k__Bacteria; p__Firmicutes; c__Clostridia; o__Clostridiales; f__Lachnospiraceae	0.968728
F207	3f33a2dc6cb3f0ffa1987719f06af323	k__Bacteria; p__Bacteroidetes; c__Bacteroidia; o__Bacteroidales; f__Prevotellaceae; g__Prevotella; s__copri	0.99977
F208	e810c05ef3bbd54aa5c5ca517bf5d983	k__Bacteria; p__Bacteroidetes; c__Bacteroidia; o__Bacteroidales; f__Bacteroidaceae; g__Bacteroides	0.997896
F209	6cdce78ace1b7e0ce79407fbb4daabc6	k__Bacteria; p__Firmicutes; c__Clostridia; o__Clostridiales; f__Lachnospiraceae; g__Roseburia; s__	0.923188
F210	6928971040e6116b9a3f5c9c9bf41adb	k__Bacteria; p__Bacteroidetes; c__Bacteroidia; o__Bacteroidales; f__Bacteroidaceae; g__Bacteroides; s__uniformis	0.991161
F211	4d72007c70f4abc0bf9e8fe8b826d07d	k__Bacteria; p__Proteobacteria; c__Gammaproteobacteria; o__Enterobacteriales; f__Enterobacteriaceae	0.999679
F212	d2d50989427c4ff10aad49158dda66ef	k__Bacteria; p__Tenericutes; c__Mollicutes; o__RF39; f__; g__; s__	0.999885
F213	0dcf5023e96fb8175d7bf02d900c9dd1	k__Bacteria; p__Firmicutes; c__Clostridia; o__Clostridiales; f__Ruminococcaceae; g__; s__	0.744597
F214	d71feb1923fa288790187009e8efa6d3	k__Bacteria; p__Firmicutes; c__Clostridia; o__Clostridiales; f__Lachnospiraceae; g__Blautia; s__	0.89094
F215	818434292143daca42a3168f3728da82	k__Bacteria; p__Firmicutes; c__Clostridia; o__Clostridiales; f__Veillonellaceae; g__Dialister; s__	0.999995
F216	27a7197b6f932b622896bc3dc90f3200	k__Bacteria; p__Firmicutes; c__Clostridia; o__Clostridiales; f__Lachnospiraceae	0.977786
F217	4087ce1784c2a01ee29711273c3cf61d	k__Bacteria; p__Bacteroidetes; c__Bacteroidia; o__Bacteroidales; f__[Paraprevotellaceae]; g__[Prevotella]; s__	0.999476
F218	9911d26664d0f09b184c8548c27180dc	k__Bacteria; p__Bacteroidetes; c__Bacteroidia; o__Bacteroidales; f__Prevotellaceae; g__Prevotella; s__copri	0.999852
F219	1b92901eaf73176b86069084ac8c13e3	k__Bacteria; p__Firmicutes; c__Clostridia; o__Clostridiales	0.977787
F220	96040114b5274bdb987f28c63b6b6b87	k__Bacteria; p__Firmicutes; c__Clostridia; o__Clostridiales; f__Lachnospiraceae	0.970655
F221	cd9401a6bce4a63af516d06d2a843f9d	k__Bacteria; p__Firmicutes; c__Clostridia; o__Clostridiales; f__Veillonellaceae; g__Veillonella; s__parvula	0.714198
F222	de76a1048ec8e342f66692d9a1270041	k__Bacteria; p__Firmicutes; c__Clostridia; o__Clostridiales; f__Lachnospiraceae	0.951325
F223	c66ec67719e54d2cb0afc3154b3c23af	k__Bacteria; p__Firmicutes; c__Clostridia; o__Clostridiales; f__; g__; s__	0.878906
F224	a63f65ad0f7a1ffc9e5ea828e95cdd6b	k__Bacteria; p__Firmicutes; c__Clostridia; o__Clostridiales; f__Lachnospiraceae; g__Blautia; s__	0.813447
F225	df1e3db8a1faf4439c34564e9698099a	k__Bacteria; p__Bacteroidetes; c__Bacteroidia; o__Bacteroidales; f__[Barnesiellaceae]; g__; s__	0.999629
F226	5a0899ee43297ce4f4c3bfd1ac4a937f	k__Bacteria; p__Firmicutes; c__Clostridia; o__Clostridiales; f__Ruminococcaceae; g__Faecalibacterium; s__prausnitzii	0.990341
F227	4e42039735d5e412a6873a2fbcf92410	k__Bacteria; p__Bacteroidetes; c__Bacteroidia; o__Bacteroidales; f__Porphyromonadaceae; g__Parabacteroides; s__distasonis	0.999854
F228	7a0a80ff8ff8fd1f186777295d42ab30	k__Bacteria; p__Bacteroidetes; c__Bacteroidia; o__Bacteroidales; f__Porphyromonadaceae; g__Parabacteroides; s__distasonis	0.999964
F229	26c6e3ed14694582e207478c1f23c21f	k__Bacteria; p__Firmicutes; c__Bacilli; o__Turicibacterales; f__Turicibacteraceae; g__Turicibacter; s__	0.999626
F230	e1ae18b2b42a86fca3c5ea5283f7e316	k__Bacteria; p__Firmicutes; c__Clostridia; o__Clostridiales; f__Ruminococcaceae; g__Faecalibacterium; s__prausnitzii	0.993922
F231	9282e20164736c7ada9bd98d04654b5e	k__Bacteria; p__Proteobacteria; c__Betaproteobacteria; o__Burkholderiales; f__Alcaligenaceae; g__Sutterella; s__	0.84799
F232	69b90707f6f3da7941026fbe6a1597ce	k__Bacteria; p__Firmicutes; c__Clostridia; o__Clostridiales; f__Lachnospiraceae	0.870399
F233	f8bcef2b701bb3b9bdf3187f149c62fb	k__Bacteria; p__Bacteroidetes; c__Bacteroidia; o__Bacteroidales; f__Bacteroidaceae; g__Bacteroides	0.999965
F234	edc9e5c16e40aff1eadce6597940f08f	k__Bacteria; p__Firmicutes; c__Bacilli; o__Lactobacillales; f__Streptococcaceae; g__Streptococcus; s__	0.975736
F235	758cee8eee8e1c085b11e2cc2769e8b4	k__Bacteria; p__Bacteroidetes; c__Bacteroidia; o__Bacteroidales; f__Bacteroidaceae; g__Bacteroides; s__	0.997811
F236	c746675a2947b7f3f5eecfce8db5578a	k__Bacteria; p__Bacteroidetes; c__Bacteroidia; o__Bacteroidales; f__Bacteroidaceae; g__Bacteroides; s__barnesiae	0.999982
F237	be5cc85bd2ac16b6ae446fd24b1e2308	k__Bacteria; p__Firmicutes; c__Bacilli; o__Turicibacterales; f__Turicibacteraceae; g__Turicibacter; s__	0.999549
F238	4bd01f90398375480101204bbcdd2ceb	k__Bacteria; p__Firmicutes; c__Clostridia; o__Clostridiales; f__Ruminococcaceae	0.986459
F239	c9b8c63dcdc01638d8cb3423688a2885	k__Bacteria; p__Firmicutes; c__Clostridia; o__Clostridiales; f__Lachnospiraceae; g__; s__	0.763198
F240	a5e25e35cdf15e0df8ba3600468301e3	k__Bacteria; p__Bacteroidetes; c__Bacteroidia; o__Bacteroidales; f__[Paraprevotellaceae]; g__Paraprevotella; s__	0.999981
F241	8af49bc8a804f6d85ca5fa00a7c9dda8	k__Bacteria; p__Firmicutes; c__Clostridia; o__Clostridiales; f__Veillonellaceae; g__Dialister; s__	0.999945
F242	2941a47b852eb83d96bd9078fdca286d	k__Bacteria; p__Firmicutes; c__Clostridia; o__Clostridiales; f__Lachnospiraceae	0.98733
F243	2ccfbb965ea96180fdeba6c80be32d29	k__Bacteria; p__Bacteroidetes; c__Bacteroidia; o__Bacteroidales; f__Bacteroidaceae; g__Bacteroides	0.999405
F244	1636df577567be4aadea8383b4af2b86	k__Bacteria; p__Bacteroidetes; c__Bacteroidia; o__Bacteroidales; f__S24-7; g__; s__	0.99586
F245	c2da7cc0247443dccd2e3d6a62f7be45	k__Bacteria; p__Firmicutes; c__Clostridia; o__Clostridiales; f__Ruminococcaceae	0.957348
F246	11b7d5a0dd0446562be236a4a9144c75	k__Bacteria; p__Firmicutes; c__Clostridia; o__Clostridiales; f__Ruminococcaceae; g__Oscillospira; s__	0.990184
F247	71fb5cd9e35e942c652073235f573806	k__Bacteria; p__Firmicutes; c__Clostridia; o__Clostridiales; f__Lachnospiraceae	0.943465
F248	396ffa76286336a3eeb1ea420e60f86b	k__Bacteria; p__Firmicutes; c__Clostridia; o__Clostridiales; f__Lachnospiraceae	0.935415
F249	609d1ae0045de753ac19f31803e3e19d	k__Bacteria; p__Firmicutes; c__Clostridia; o__Clostridiales; f__Ruminococcaceae; g__Oscillospira; s__	0.871717
F250	44638281c0a8a53e37d1e4ef31260791	k__Bacteria; p__Fusobacteria; c__Fusobacteriia; o__Fusobacteriales; f__Fusobacteriaceae; g__Fusobacterium; s__	0.791051
F251	9e4392a483e801133756df91ce0ded9c	k__Bacteria; p__Firmicutes; c__Clostridia; o__Clostridiales; f__Lachnospiraceae; g__Roseburia; s__	0.901194
F252	5dd00fcaf3867f934aabfdf95010c218	k__Bacteria; p__Bacteroidetes; c__Bacteroidia; o__Bacteroidales; f__Bacteroidaceae; g__Bacteroides; s__barnesiae	0.999965
F253	84d5a713b1d46f0e0e0f7ba784e9925d	k__Bacteria; p__Bacteroidetes; c__Bacteroidia; o__Bacteroidales; f__Prevotellaceae; g__Prevotella; s__	0.977406
F254	881dbbf01908bedbe0127f431dd67140	k__Bacteria; p__Bacteroidetes; c__Bacteroidia; o__Bacteroidales; f__Prevotellaceae; g__Prevotella; s__copri	0.999849
F255	139f3606221ee22a0da037f401753c11	k__Bacteria; p__Firmicutes; c__Bacilli; o__Lactobacillales; f__Lactobacillaceae; g__Lactobacillus; s__delbrueckii	0.997735
F257	8da2ec345e14583fb770a6400b29a83a	k__Bacteria; p__Firmicutes; c__Clostridia; o__Clostridiales; f__Lachnospiraceae	0.982952
F258	4ada3d8098e9706fcebb85f1e427fea6	k__Bacteria; p__Firmicutes; c__Clostridia; o__Clostridiales; f__Lachnospiraceae	0.924615
F259	3e96f36b6cc1e157fb03ad42027f7081	k__Bacteria; p__Bacteroidetes; c__Bacteroidia; o__Bacteroidales; f__Prevotellaceae; g__Prevotella; s__copri	0.986004
F260	effffe7394ce538ab9ab262abc67eb4e	k__Bacteria; p__Proteobacteria; c__Gammaproteobacteria; o__Enterobacteriales; f__Enterobacteriaceae	0.999543
F261	aac0099991c8518a5268b1a19a84550b	k__Bacteria; p__Firmicutes; c__Clostridia; o__Clostridiales; f__Lachnospiraceae; g__Coprococcus; s__	0.985101
F262	bea2245c01baedd6d4a6d6e4e857f9f6	k__Bacteria; p__Bacteroidetes; c__Bacteroidia; o__Bacteroidales; f__[Odoribacteraceae]; g__Butyricimonas; s__	1
F263	6eaef2dd2e8097421a196c104a2b76c8	k__Bacteria; p__Firmicutes; c__Clostridia; o__Clostridiales; f__Lachnospiraceae	0.985807
F264	3dc8691f4274fac77b91e66df1bd9aad	k__Bacteria; p__Firmicutes; c__Clostridia; o__Clostridiales; f__Ruminococcaceae; g__Oscillospira; s__	0.955864
F265	ebac41e3f5cb012888bb8cdd503aa7eb	k__Bacteria; p__Bacteroidetes; c__Bacteroidia; o__Bacteroidales; f__Prevotellaceae; g__Prevotella; s__	0.997724
F266	b98ddb5dd95e2e10787a8f4f6ecb511c	k__Bacteria; p__Proteobacteria; c__Betaproteobacteria; o__Burkholderiales; f__Alcaligenaceae; g__Sutterella; s__	0.85302
F267	14a4119823dfe31fa497c065453175ef	k__Bacteria; p__Bacteroidetes; c__Bacteroidia; o__Bacteroidales; f__Prevotellaceae; g__Prevotella; s__copri	0.999852
F268	51d4f17b8dda9f7d972bf3dd0ecc4e59	k__Bacteria; p__Bacteroidetes; c__Bacteroidia; o__Bacteroidales; f__Rikenellaceae; g__; s__	0.95139
F269	04fd367b2a07117063ec81971f721476	k__Bacteria; p__Firmicutes; c__Clostridia; o__Clostridiales; f__; g__; s__	0.920706
F270	432ca7b2cffe933e8b15a7cbf86302d8	k__Bacteria; p__Bacteroidetes; c__Bacteroidia; o__Bacteroidales; f__Bacteroidaceae; g__Bacteroides; s__ovatus	0.729006
F271	c1ea74d25519a2895faf79e7513822d0	k__Bacteria; p__Bacteroidetes; c__Bacteroidia; o__Bacteroidales; f__Prevotellaceae; g__Prevotella; s__stercorea	0.999624
F272	95d5b7b2e7f310f0397803040d6af1d8	k__Bacteria; p__Bacteroidetes; c__Bacteroidia; o__Bacteroidales; f__Prevotellaceae; g__Prevotella; s__copri	0.999804
F273	629f41c0de31ba20f5d2b3f4c69e09c1	k__Bacteria; p__Actinobacteria; c__Coriobacteriia; o__Coriobacteriales; f__Coriobacteriaceae; g__Eggerthella; s__lenta	0.987904
F274	6b7ad14bec1859dd4f3a90d037fddeaf	k__Bacteria; p__Firmicutes; c__Clostridia; o__Clostridiales; f__Lachnospiraceae; g__; s__	0.719439
F275	47f770032218f91b352999ff1f663807	k__Bacteria; p__Firmicutes; c__Clostridia; o__Clostridiales; f__Lachnospiraceae; g__Clostridium	0.919018
F276	3420507770c6d10a3672aeb8c6125f3f	k__Bacteria; p__Firmicutes; c__Bacilli; o__Lactobacillales	0.99517
F277	a248d70e41d75f4773ef7c94e831a21a	k__Bacteria; p__Firmicutes; c__Clostridia; o__Clostridiales; f__Lachnospiraceae; g__Dorea; s__	0.923932
F278	a1580b985a39db6e693626a2e4f28d6d	k__Bacteria; p__Firmicutes; c__Clostridia; o__Clostridiales; f__Veillonellaceae; g__Dialister; s__	0.999928
F279	d53e2ad7162860b80a16b636ab59a039	k__Bacteria; p__Firmicutes; c__Clostridia; o__Clostridiales; f__Ruminococcaceae; g__Faecalibacterium; s__prausnitzii	0.801538
F280	1f0c539c6ec1f7f7039087db0180dad7	k__Bacteria; p__Fusobacteria; c__Fusobacteriia; o__Fusobacteriales; f__Fusobacteriaceae; g__Fusobacterium; s__	0.808264
F281	e8b6bb77ea932caa70c2a97cabdbd592	k__Bacteria; p__Bacteroidetes; c__Bacteroidia; o__Bacteroidales; f__Prevotellaceae; g__Prevotella; s__	0.997962
F282	d611e03044e800bf023cfc92bec2106a	k__Bacteria; p__Bacteroidetes; c__Bacteroidia; o__Bacteroidales; f__[Odoribacteraceae]; g__Butyricimonas; s__	1
F283	975c1a9c958907a3832432669833ea02	k__Bacteria; p__Bacteroidetes; c__Bacteroidia; o__Bacteroidales; f__Bacteroidaceae	0.956315
F284	801ce0d754825cd1f631a6b5485f9978	k__Bacteria; p__Bacteroidetes; c__Bacteroidia; o__Bacteroidales; f__Bacteroidaceae; g__Bacteroides; s__	0.989446
F285	19fce5f720fdabaf8326bc26ddee69c3	k__Bacteria; p__Bacteroidetes; c__Bacteroidia; o__Bacteroidales; f__Rikenellaceae	0.999998
F286	a18c0c17fce3d52dc60506e8730bc996	k__Bacteria; p__Firmicutes; c__Clostridia; o__Clostridiales; f__Ruminococcaceae; g__Butyricicoccus; s__pullicaecorum	0.774263
F287	54ec3041ed02d098b3c5e4395466c441	k__Bacteria; p__Firmicutes; c__Clostridia; o__Clostridiales; f__Ruminococcaceae	0.975
F288	ad83d626f16b30d5ca2cb0af4c628a63	k__Bacteria; p__Firmicutes; c__Clostridia; o__Clostridiales; f__Lachnospiraceae	0.813188
F289	8d703908c09c7cb0da2a4398dd74f9f8	k__Bacteria; p__Firmicutes; c__Clostridia; o__Clostridiales; f__Clostridiaceae; g__SMB53; s__	0.756055
F290	ed66913c64e880ea0b4cf78c59280664	k__Bacteria; p__Proteobacteria; c__Deltaproteobacteria; o__Desulfovibrionales; f__Desulfovibrionaceae; g__Desulfovibrio; s__D168	0.999971
F291	dd80e0a50520c9481217ccdf670781a6	k__Bacteria; p__Firmicutes; c__Clostridia; o__Clostridiales; f__Lachnospiraceae; g__Coprococcus; s__	0.985113
F292	8795c5a86013864dc11f24b89e8cdd8c	k__Bacteria; p__Bacteroidetes; c__Bacteroidia; o__Bacteroidales; f__Rikenellaceae; g__Alistipes; s__finegoldii	0.799466
F293	7af6fc12809fdafab918881f836460f8	k__Bacteria; p__Firmicutes; c__Clostridia; o__Clostridiales; f__Lachnospiraceae; g__Dorea; s__	0.91883
F294	105ebe0f206367a94e1699e45114b4ba	k__Bacteria; p__Bacteroidetes; c__Bacteroidia; o__Bacteroidales; f__Prevotellaceae; g__Prevotella; s__copri	0.985241
F295	03633857f8307d261e79828c0f213201	k__Bacteria; p__Firmicutes; c__Clostridia; o__Clostridiales; f__Veillonellaceae; g__Acidaminococcus; s__	0.994586
F296	241a0c90cc40da29bc738d34b607f25f	k__Bacteria; p__Firmicutes; c__Clostridia; o__Clostridiales; f__Lachnospiraceae; g__Lachnospira; s__	0.997955
F297	8f48cc8e1a0d3e0e647bd18a2b3b4972	k__Bacteria; p__Firmicutes; c__Clostridia; o__Clostridiales; f__Veillonellaceae; g__Phascolarctobacterium; s__	0.999133
F298	02b4317d07dfa2d4bcf0b885431ba6ce	k__Bacteria; p__Firmicutes; c__Clostridia; o__Clostridiales; f__Lachnospiraceae; g__Blautia; s__producta	0.936544
F299	d969ff7a11c25dc9b04c6eb48a6ec8c3	k__Bacteria; p__Firmicutes; c__Clostridia; o__Clostridiales; f__Ruminococcaceae	0.978788
F300	91cad3d259141bcf08c404cc8921506b	k__Bacteria; p__Firmicutes; c__Clostridia; o__Clostridiales; f__Lachnospiraceae; g__Blautia; s__	0.93663
F301	c2fce4d038c0d3e28601144696c09504	k__Bacteria; p__Proteobacteria; c__Betaproteobacteria; o__Burkholderiales; f__Alcaligenaceae; g__Sutterella; s__	0.999824
F302	5f8599203c0bd7ca79a036a003288d8f	k__Bacteria; p__Bacteroidetes; c__Bacteroidia; o__Bacteroidales; f__Prevotellaceae; g__Prevotella; s__copri	0.999882
F303	93f0871a7473e00d7e70877af2bb46ba	k__Bacteria; p__Firmicutes; c__Clostridia; o__Clostridiales; f__Lachnospiraceae	0.941214
F304	3a067f02d66b493d457b23f87bce5b7c	k__Bacteria; p__Bacteroidetes; c__Bacteroidia; o__Bacteroidales; f__[Barnesiellaceae]; g__; s__	0.716953
F305	6286aa2773eb26a484475e9e77e0f5b7	k__Bacteria; p__Firmicutes; c__Clostridia; o__Clostridiales; f__Lachnospiraceae	0.999658
F306	c9d4b86a4a03b40e465af6d682a5aee6	k__Bacteria; p__Bacteroidetes; c__Bacteroidia; o__Bacteroidales; f__Prevotellaceae; g__Prevotella; s__copri	0.999692
F307	e0cdaf99e96ca363991154bd1da46a59	k__Bacteria; p__Firmicutes; c__Clostridia; o__Clostridiales; f__Lachnospiraceae	0.994101
F308	383b677301e6d894c5a6535d75abe58e	k__Bacteria; p__Firmicutes; c__Clostridia; o__Clostridiales; f__Christensenellaceae; g__; s__	0.982564
F309	dc634b3de0632831541f927973afdfd3	k__Bacteria; p__Firmicutes; c__Clostridia; o__Clostridiales; f__Ruminococcaceae; g__Faecalibacterium; s__prausnitzii	0.985464
F310	1b9ab7ba8573cbfe5f1a9f59f0b38ff4	k__Bacteria; p__Actinobacteria; c__Coriobacteriia; o__Coriobacteriales; f__Coriobacteriaceae; g__Adlercreutzia; s__	0.999752
F311	0b389af59a895c1a675232ba29c51093	k__Bacteria; p__Firmicutes; c__Clostridia; o__Clostridiales; f__Lachnospiraceae; g__Roseburia	0.976852
F312	2a1f600c15d1a2ce3e2dc44728e45cda	k__Bacteria; p__Firmicutes; c__Clostridia; o__Clostridiales; f__Clostridiaceae; g__Clostridium; s__celatum	0.742778
F313	3dd7acf39ab927348aafcd8acb08dd9a	k__Bacteria; p__Firmicutes; c__Clostridia; o__Clostridiales; f__Lachnospiraceae; g__Blautia; s__	0.788127
F314	8d5153b41e59c5ffb5a1fc080eb784cf	k__Bacteria; p__Firmicutes; c__Clostridia; o__Clostridiales; f__Ruminococcaceae; g__Oscillospira; s__	0.950527
F315	1d49df56b83a383d8b998af9d148f52c	k__Bacteria; p__Firmicutes; c__Clostridia; o__Clostridiales; f__Clostridiaceae; g__Clostridium; s__paraputrificum	0.904808
F316	948a960b3f069d6eaabc5f61d6e74516	k__Bacteria; p__Bacteroidetes; c__Bacteroidia; o__Bacteroidales; f__[Barnesiellaceae]	0.99996
F317	bdb6ddef008a6d31c019642fb28d7c1d	k__Bacteria; p__Firmicutes; c__Clostridia; o__Clostridiales; f__Ruminococcaceae; g__Oscillospira; s__	0.928431
F318	50ed576cdedc1051b864baa0c3a93024	k__Bacteria; p__Firmicutes; c__Clostridia; o__Clostridiales; f__Lachnospiraceae; g__Roseburia	0.965818
F319	74a6b2d8faae4662532b0e4123964dac	k__Bacteria; p__Tenericutes; c__Mollicutes; o__RF39; f__; g__; s__	0.987413
F320	6221f5561c44216c6674b8199f23acf8	k__Bacteria; p__Firmicutes; c__Clostridia; o__Clostridiales; f__Veillonellaceae; g__Mitsuokella	0.997758
F321	fee421dd182111e1d718ac10decab1e9	k__Bacteria; p__Bacteroidetes; c__Bacteroidia; o__Bacteroidales; f__Rikenellaceae; g__Alistipes; s__indistinctus	0.938444
F322	71e2f677a92258de3ffebd9814e0db39	k__Bacteria; p__Bacteroidetes; c__Bacteroidia; o__Bacteroidales; f__Bacteroidaceae; g__Bacteroides; s__plebeius	0.999987
F323	29c0b831ad8278ee5185bfe79acc067e	k__Bacteria; p__Firmicutes; c__Clostridia; o__Clostridiales; f__; g__; s__	0.914114
F324	f9683ffa86ca2cd4281dbd2c7d89d5c4	k__Bacteria; p__Bacteroidetes; c__Bacteroidia; o__Bacteroidales; f__Bacteroidaceae; g__Bacteroides; s__	0.975118
F325	8be9dac75adfd36649c004c8b72de91d	k__Bacteria; p__Bacteroidetes; c__Bacteroidia; o__Bacteroidales; f__Bacteroidaceae; g__Bacteroides; s__acidifaciens	0.73765
F326	0190302afde8b64d231ef9931ad36b25	k__Bacteria; p__Bacteroidetes; c__Bacteroidia; o__Bacteroidales; f__Bacteroidaceae; g__Bacteroides; s__uniformis	0.995501
F327	973ca62579b1246f54829278d51475ea	k__Bacteria; p__Firmicutes; c__Clostridia; o__Clostridiales; f__Lachnospiraceae; g__Coprococcus; s__	0.900166
F328	6992d1a457556e0fffb94ec77932806e	k__Bacteria; p__Proteobacteria; c__Gammaproteobacteria; o__Enterobacteriales; f__Enterobacteriaceae	0.999969
F329	16967cc5a6322287ae4dc9797adbc99e	k__Bacteria; p__Firmicutes; c__Clostridia; o__Clostridiales; f__Ruminococcaceae; g__Faecalibacterium; s__prausnitzii	0.795879
F331	94a78de372f84ee85becee23876e82c9	k__Bacteria; p__Firmicutes; c__Clostridia; o__Clostridiales	0.978458
F332	beac131eb0e7b729d01e68c9c5bee91b	k__Bacteria; p__Bacteroidetes; c__Bacteroidia; o__Bacteroidales; f__Porphyromonadaceae; g__Parabacteroides; s__distasonis	0.999883
F333	b2506d7e0328de8e0b8e68da4f7fad5e	k__Bacteria; p__Firmicutes; c__Clostridia; o__Clostridiales; f__Ruminococcaceae	0.987326
F334	0f2e64cdba50bd067137dca025666e93	k__Bacteria; p__Firmicutes; c__Clostridia; o__Clostridiales; f__Clostridiaceae; g__Clostridium; s__celatum	0.727597
F335	54a2bfb0a96adc52c4ccca239ad01466	k__Bacteria; p__Firmicutes; c__Clostridia; o__Clostridiales; f__Ruminococcaceae	0.911018
F336	25bf7b31746631bbb8582ebe892fe837	k__Bacteria; p__Firmicutes; c__Clostridia; o__Clostridiales; f__; g__; s__	0.916564
F337	ee684a72f36294e1d071c3993e457e31	k__Bacteria; p__Firmicutes; c__Clostridia; o__Clostridiales; f__Lachnospiraceae	0.811995
F338	fb428d07d03e32be0b85eacbed10df0a	k__Bacteria; p__Firmicutes; c__Clostridia; o__Clostridiales; f__Lachnospiraceae; g__Coprococcus; s__eutactus	0.999965
F339	0f603a9018080b298f6f858569d3b3e2	k__Bacteria; p__Firmicutes; c__Clostridia; o__Clostridiales; f__Ruminococcaceae	0.976106
F340	06f825b512d903b9230e1a55d87359ee	k__Bacteria; p__Firmicutes; c__Bacilli; o__Lactobacillales; f__Streptococcaceae; g__Streptococcus	1
F341	ab9899b443255cd34e51705c7b8ea201	k__Bacteria; p__Firmicutes; c__Clostridia; o__Clostridiales; f__Lachnospiraceae	0.937559
F342	23d6e67ff377b63cc8506920f662b5a5	k__Bacteria; p__Firmicutes; c__Clostridia; o__Clostridiales; f__Lachnospiraceae	0.769457
F343	9e9c4270966cf507485654eb33a69880	k__Bacteria; p__Firmicutes; c__Bacilli; o__Lactobacillales; f__Leuconostocaceae	1
F344	7e7966fe86c59f1df8321bfd34a2e34c	k__Bacteria; p__Firmicutes; c__Clostridia; o__Clostridiales; f__Lachnospiraceae	0.857294
F345	b1479e74e93e243fc221f7c8b415f507	k__Bacteria; p__Firmicutes; c__Clostridia; o__Clostridiales; f__Lachnospiraceae	0.997491
F346	d6c75c87164e371d9f0bef13947c90cf	k__Bacteria; p__Firmicutes; c__Clostridia; o__Clostridiales; f__Lachnospiraceae	0.999369
F347	b1f0b65b560701f74c4f43db4234d6c9	k__Bacteria; p__Firmicutes; c__Clostridia; o__Clostridiales; f__Ruminococcaceae	0.981065
F348	d7818a1fdaffa0de1f60863a2a002fc0	k__Bacteria; p__Firmicutes; c__Clostridia; o__Clostridiales; f__Lachnospiraceae	0.913566
F349	ba9670e860b2bae81debd61846737a6c	k__Bacteria; p__Firmicutes; c__Clostridia; o__Clostridiales; f__Ruminococcaceae; g__Faecalibacterium; s__prausnitzii	0.992245
F350	dc9ddb6b3c51c6926b26dc6d65ff66c3	k__Bacteria; p__Bacteroidetes; c__Bacteroidia; o__Bacteroidales; f__Bacteroidaceae; g__Bacteroides; s__plebeius	0.999988
F351	8aaed79d6563ff7925c774e39b662a14	k__Bacteria; p__Firmicutes; c__Clostridia; o__Clostridiales; f__Lachnospiraceae; g__Blautia	0.93431
F352	7a6a394fe7285b50ee54b56f316a3944	k__Bacteria; p__Bacteroidetes; c__Bacteroidia; o__Bacteroidales; f__Rikenellaceae	0.999998
F353	4395f974e8116025727a199ebbc36c59	k__Bacteria; p__Firmicutes; c__Clostridia; o__Clostridiales; f__Veillonellaceae; g__Dialister; s__	0.999951
F354	5bea56c328db495419c11f496a3222b9	k__Bacteria; p__Firmicutes; c__Clostridia; o__Clostridiales; f__Ruminococcaceae; g__Faecalibacterium; s__prausnitzii	0.975656
F355	cd5a410b4cff9933a5c5cdb47c6316a5	k__Bacteria; p__Firmicutes; c__Clostridia; o__Clostridiales; f__Ruminococcaceae; g__Faecalibacterium; s__prausnitzii	0.92083
F356	b452284fca181520c11d087351ff43df	k__Bacteria; p__Bacteroidetes; c__Bacteroidia; o__Bacteroidales; f__[Odoribacteraceae]; g__Butyricimonas; s__	1
F357	31654b0fabcee256ee93ddfc89c8b048	k__Bacteria; p__Firmicutes; c__Clostridia; o__Clostridiales; f__Ruminococcaceae	0.93203
F358	5d2f9b85f215cf922d365ce7eab3e496	k__Bacteria; p__Firmicutes; c__Clostridia; o__Clostridiales; f__Lachnospiraceae	0.987506
F359	6f0c6950c41ff33e6fddb5b3161a0410	k__Bacteria; p__Bacteroidetes; c__Bacteroidia; o__Bacteroidales; f__Prevotellaceae; g__Prevotella; s__stercorea	0.999604
F360	f050d36cf357052664a510722b27252e	k__Bacteria; p__Bacteroidetes; c__Bacteroidia; o__Bacteroidales; f__Porphyromonadaceae; g__Parabacteroides; s__	0.82657
F361	369bbf86b13d5924c095aad30bba9af1	k__Bacteria; p__Firmicutes; c__Clostridia; o__Clostridiales; f__Lachnospiraceae	0.946993
F362	29e96f23957a25f2efd581e6cb8fb41a	k__Bacteria; p__Firmicutes; c__Clostridia; o__Clostridiales	0.984004
F363	f46deaf5851879b6a8d849043a70f8f5	k__Bacteria; p__Firmicutes; c__Clostridia; o__Clostridiales	0.882728
F364	6f52eeb8bc07f5c1554c0aec69c5b1d0	k__Bacteria; p__Firmicutes; c__Bacilli; o__Lactobacillales	0.986961
F365	55b7688dfd42d9b2545d67bb5b0f086c	k__Bacteria; p__Firmicutes; c__Clostridia; o__Clostridiales; f__Veillonellaceae; g__Acidaminococcus; s__	0.998135
F366	a8b4b0d58275413b83f3fe9986834bb9	k__Bacteria; p__Firmicutes; c__Clostridia; o__Clostridiales; f__Ruminococcaceae; g__; s__	0.937467
F367	452e8489334d0ba0cf7eeccea28f1364	k__Bacteria; p__Firmicutes; c__Clostridia; o__Clostridiales; f__Lachnospiraceae; g__[Ruminococcus]; s__	0.889393
F368	6b99d8caeae563c6899f7e0448357312	k__Bacteria; p__Firmicutes; c__Clostridia; o__Clostridiales; f__Lachnospiraceae; g__[Ruminococcus]; s__	0.969683
F369	99b1f53ba17848d8295ff8a4c047ce43	k__Bacteria; p__Bacteroidetes; c__Bacteroidia; o__Bacteroidales; f__[Odoribacteraceae]; g__Butyricimonas; s__	1
F370	619d5daa25a9784152cbc6810157e934	k__Bacteria; p__Bacteroidetes; c__Bacteroidia; o__Bacteroidales; f__Bacteroidaceae; g__Bacteroides; s__fragilis	0.901968
F371	2f9bd2fa5649f173fc8c80d1cdb2d633	k__Bacteria; p__Firmicutes; c__Clostridia; o__Clostridiales; f__Ruminococcaceae; g__Ruminococcus; s__albus	0.959893
F372	d20b46e3c9d79a8e49a48f112fc03d4f	k__Bacteria; p__Firmicutes; c__Clostridia; o__Clostridiales; f__Peptostreptococcaceae	0.981115
F373	497aa38580aba714ec227939456c1c8c	k__Bacteria; p__Bacteroidetes; c__Bacteroidia; o__Bacteroidales; f__[Barnesiellaceae]; g__; s__	0.83105
F374	9fec7bdd6bd88e710bd69b15692e54a0	k__Bacteria; p__Firmicutes; c__Bacilli; o__Lactobacillales; f__Streptococcaceae; g__Streptococcus; s__luteciae	0.858746
F375	52b297d38335ed3eea881b47f7d80393	k__Bacteria; p__Bacteroidetes; c__Bacteroidia; o__Bacteroidales; f__Prevotellaceae; g__Prevotella; s__	0.994026
F376	d56fd4c21346f6d694c7e638f6bdcb70	k__Bacteria; p__Firmicutes; c__Clostridia; o__Clostridiales; f__Ruminococcaceae	0.992982
F377	3916a456bb0a3bfd02c15fd537ff5923	k__Bacteria; p__Firmicutes; c__Clostridia; o__Clostridiales; f__Veillonellaceae	0.999881
F378	5ca4ec70e0319aa4e6e75595df17d8dc	k__Bacteria; p__Firmicutes; c__Clostridia; o__Clostridiales; f__Ruminococcaceae	0.935272
F379	d2fb446241d4ba6beb76b959da003556	k__Bacteria; p__Bacteroidetes; c__Bacteroidia; o__Bacteroidales; f__Prevotellaceae; g__Prevotella; s__copri	0.99989
F380	8916f3f9c208d6886f76e2e1a2eec741	k__Bacteria; p__Firmicutes; c__Clostridia; o__Clostridiales; f__Lachnospiraceae; g__Blautia; s__obeum	0.961849
F381	177db53ded58fcf2915778bff9a04f2c	k__Bacteria; p__Tenericutes; c__Mollicutes; o__RF39; f__; g__; s__	0.999576
F382	5aad559c1b67d6977f60ad8554cc8d87	k__Bacteria; p__Bacteroidetes; c__Bacteroidia; o__Bacteroidales; f__Bacteroidaceae; g__Bacteroides; s__	0.966804
F383	736b63d30626fec4c4e8f8aafe1f743e	k__Bacteria; p__Bacteroidetes; c__Bacteroidia; o__Bacteroidales; f__Porphyromonadaceae; g__Parabacteroides; s__distasonis	0.999948
F384	1428df699919eb65eae8766a5a143907	k__Bacteria; p__Firmicutes; c__Clostridia; o__Clostridiales; f__Lachnospiraceae	0.883113
F385	d49783e7800974b5f2bcce554e26072e	k__Bacteria; p__Firmicutes; c__Clostridia; o__Clostridiales; f__Lachnospiraceae; g__Blautia; s__producta	0.996359
F386	f479c23321346918723839e33a3544f4	k__Bacteria; p__Firmicutes; c__Clostridia; o__Clostridiales; f__Ruminococcaceae	0.998119
F387	192f16e1e57f1d201c7b0ac4a2504d3e	k__Bacteria; p__Firmicutes; c__Clostridia; o__Clostridiales; f__Ruminococcaceae; g__Faecalibacterium; s__prausnitzii	0.84703
F388	c82c7b675ce5c6a0d3eca83879abf4aa	k__Bacteria; p__Firmicutes; c__Clostridia; o__Clostridiales; f__Ruminococcaceae	0.991777
F389	b52a46338ea5d896d4054a7f24b0aa9c	k__Bacteria; p__Bacteroidetes; c__Bacteroidia; o__Bacteroidales; f__Bacteroidaceae; g__Bacteroides; s__uniformis	0.995698
F390	a55a010c9525ce2943a553dca1421b1c	k__Bacteria; p__Firmicutes; c__Clostridia; o__Clostridiales; f__Lachnospiraceae; g__Anaerostipes; s__	0.892041
F391	6dcaf5dafe4d20b4f82131ef8c1e5b19	k__Bacteria; p__Firmicutes; c__Clostridia; o__Clostridiales; f__Veillonellaceae; g__Mitsuokella	0.991848
F392	d55772167dea9256aac77646e74a5994	k__Bacteria; p__Firmicutes; c__Clostridia; o__Clostridiales; f__Veillonellaceae; g__Dialister; s__	0.999946
F393	bee040b0942c767b368519c4706f8cdb	k__Bacteria; p__Firmicutes; c__Clostridia; o__Clostridiales; f__Lachnospiraceae; g__Coprococcus; s__	0.910939
F394	f387378a897340891d277b837ec4fa83	k__Bacteria; p__Bacteroidetes; c__Bacteroidia; o__Bacteroidales; f__Prevotellaceae; g__Prevotella; s__copri	0.998019
F395	646c60019eae06733055ec4c46643011	k__Bacteria; p__Firmicutes; c__Clostridia; o__Clostridiales; f__Ruminococcaceae; g__; s__	0.789848
F396	26736c7ee02864e6bbab37424d69a4ed	k__Bacteria; p__Firmicutes; c__Clostridia; o__Clostridiales; f__Christensenellaceae; g__; s__	0.993449
F397	ea758c07b84ff20619a3670f4359789b	k__Bacteria; p__Firmicutes; c__Clostridia; o__Clostridiales; f__Ruminococcaceae; g__Faecalibacterium; s__prausnitzii	0.85118
F398	4e3c7241329ab5a581bbfd0e95e21df3	k__Bacteria; p__Bacteroidetes; c__Bacteroidia; o__Bacteroidales; f__Prevotellaceae; g__Prevotella; s__copri	0.999875
F399	b7e5e417da183df1d5cb33a51a10991d	k__Bacteria; p__Bacteroidetes; c__Bacteroidia; o__Bacteroidales; f__Bacteroidaceae; g__Bacteroides; s__fragilis	0.798863
F400	ad9b44d88a18bbff3f5238c0c051e11b	k__Bacteria; p__Firmicutes; c__Clostridia; o__Clostridiales; f__Clostridiaceae; g__Clostridium; s__neonatale	0.997135
F401	662a40a2523f7669fa865700fc74a1cf	k__Bacteria; p__Firmicutes; c__Clostridia; o__Clostridiales; f__Lachnospiraceae	0.848663
F402	9a5aa6a7450c2a783e9c66b855db6b23	k__Bacteria; p__Firmicutes; c__Clostridia; o__Clostridiales; f__Lachnospiraceae	0.928393
F403	dddf3f4996401c070a8b7ad646f2620f	k__Bacteria; p__Firmicutes; c__Clostridia; o__Clostridiales; f__Peptostreptococcaceae; g__[Clostridium]; s__bifermentans	0.960716
F404	16ed06b7cd5762d8eaa4cbfd0d1e1880	k__Bacteria; p__Bacteroidetes; c__Bacteroidia; o__Bacteroidales; f__Porphyromonadaceae; g__Parabacteroides; s__distasonis	0.999782
F405	f8d1b6567bca78638227d413f6170e06	k__Bacteria; p__Firmicutes; c__Clostridia; o__Clostridiales; f__Ruminococcaceae; g__Oscillospira; s__	0.845701
F406	12f9203b937a20a91b08aab804b28cd9	k__Bacteria; p__Firmicutes; c__Clostridia; o__Clostridiales; f__Lachnospiraceae; g__Blautia	0.776483
F407	1b24283dde54f8c5b6891b8d040172c3	k__Bacteria; p__Firmicutes; c__Clostridia; o__Clostridiales; f__Ruminococcaceae; g__Ruminococcus; s__bromii	0.996237
F408	eb51a6482b09f0c5962e362d2d23abb9	k__Bacteria; p__Firmicutes; c__Clostridia; o__Clostridiales; f__; g__; s__	0.933526
F409	90af3675c266d09bb7986147ac5885ec	k__Bacteria; p__Firmicutes; c__Clostridia; o__Clostridiales; f__Christensenellaceae; g__; s__	0.98586
F410	f846b4ce287e1505e6d676538ba38b75	k__Bacteria; p__Firmicutes; c__Clostridia; o__Clostridiales; f__Lachnospiraceae	0.948441
F411	4533bf5ce3fb980fcb1a62e29b3b304b	k__Bacteria; p__Bacteroidetes; c__Bacteroidia; o__Bacteroidales; f__[Odoribacteraceae]; g__Butyricimonas; s__	1
F412	56c77f7e4161cea89f967b42a4dd55ad	k__Bacteria; p__Firmicutes; c__Clostridia; o__Clostridiales; f__; g__; s__	0.910299
F413	b115c54a8150f892f2076905c84b168e	k__Bacteria; p__Firmicutes; c__Clostridia; o__Clostridiales; f__Ruminococcaceae; g__; s__	0.940972
F414	a5ed8a1accef3a1ecefaba624080e05b	k__Bacteria; p__Firmicutes; c__Clostridia; o__Clostridiales; f__Lachnospiraceae; g__Lachnospira; s__	0.994096
F415	77e0f27b1d9a07ce8f470e02405acb99	k__Bacteria; p__Firmicutes; c__Clostridia; o__Clostridiales; f__Lachnospiraceae	0.980494
F416	69310a7cff9f6b902cdfd08243784ace	k__Bacteria; p__Firmicutes; c__Clostridia; o__Clostridiales; f__Lachnospiraceae	0.957557
F417	91f0bfa8c51f250c466cda365f249c87	k__Bacteria; p__Bacteroidetes; c__Bacteroidia; o__Bacteroidales; f__Rikenellaceae	0.999998
F418	2d0447008c3204f3ac97998db1edbbf2	k__Bacteria; p__Firmicutes; c__Clostridia; o__Clostridiales; f__Lachnospiraceae	0.924653
F419	4b28de43c256105fe5e7da896a80aad6	k__Bacteria; p__Bacteroidetes; c__Bacteroidia; o__Bacteroidales; f__[Barnesiellaceae]; g__; s__	0.881556
F420	ee624ca15d03ff6b2feb8608a1d23df0	k__Bacteria; p__Bacteroidetes; c__Bacteroidia; o__Bacteroidales; f__Bacteroidaceae; g__Bacteroides	0.998779
F421	e367dacc4cf58de7164775e5899d4ab2	k__Bacteria; p__Firmicutes; c__Clostridia; o__Clostridiales; f__Ruminococcaceae; g__Ruminococcus; s__	0.982276
F422	c6a36a06d4c1827d92a3337990d3ef3c	k__Bacteria; p__Firmicutes; c__Clostridia; o__Clostridiales; f__Lachnospiraceae; g__Roseburia	0.958083
F423	af19ae5cb5f42e35b762b12ce7c7fb5b	k__Bacteria; p__Firmicutes; c__Clostridia; o__Clostridiales; f__Lachnospiraceae	0.871594
F424	7759604db6eb1f89e430cab74dcbc5df	k__Bacteria; p__Bacteroidetes; c__Bacteroidia; o__Bacteroidales; f__; g__; s__	0.913019
F425	6ab475426af806ca2528a3b20d77cde8	k__Bacteria; p__Actinobacteria; c__Coriobacteriia; o__Coriobacteriales; f__Coriobacteriaceae; g__; s__	0.99602
F426	f49652d00eaf0e36860806dfeffd1497	k__Bacteria; p__Cyanobacteria; c__4C0d-2; o__YS2; f__; g__; s__	0.999933
F427	4f480409cf34da6fb985eaa1cf33a65b	k__Bacteria; p__Firmicutes; c__Clostridia; o__Clostridiales; f__Lachnospiraceae	0.90262
F428	412b0b2c43975195a230e493a7a2b763	k__Bacteria; p__Bacteroidetes; c__Bacteroidia; o__Bacteroidales; f__[Barnesiellaceae]; g__; s__	0.970013
F429	b4a38c38470b4a8066f98ac05fc97373	k__Bacteria; p__Firmicutes; c__Clostridia; o__Clostridiales; f__Ruminococcaceae; g__Faecalibacterium; s__prausnitzii	0.98987
F430	311213b552bbd8836fdc5ec1d7a058e1	k__Bacteria; p__Firmicutes; c__Clostridia; o__Clostridiales; f__Veillonellaceae; g__Megamonas; s__	0.995834
F431	7d2402f1612fe6c2f5c20bfda4a90aa0	k__Bacteria; p__Firmicutes; c__Clostridia; o__Clostridiales; f__Lachnospiraceae	0.941313
F432	10e51791c8dee561db8251780cf9ef0d	k__Bacteria; p__Cyanobacteria; c__4C0d-2; o__YS2; f__; g__; s__	0.999834
F433	ab149525cad479f6599c7923acc49691	k__Bacteria; p__Firmicutes; c__Clostridia; o__Clostridiales	0.971685
F434	59d1aa59f170e5b3aa54974c4e78fc6a	k__Bacteria; p__Firmicutes; c__Clostridia; o__Clostridiales; f__Lachnospiraceae	0.985358
F435	274d44a105684512d6df0a983a5b6663	k__Bacteria; p__Firmicutes; c__Clostridia; o__Clostridiales	0.998853
F436	2e81e4d1a54e1636af43e46fa332ab11	k__Bacteria; p__Firmicutes; c__Erysipelotrichi; o__Erysipelotrichales; f__Erysipelotrichaceae; g__Coprobacillus; s__	0.996828
F437	3a5d3691225b224f4f1181c39a15565b	k__Bacteria; p__Firmicutes; c__Clostridia; o__Clostridiales; f__Lachnospiraceae; g__[Ruminococcus]; s__gnavus	0.990276
F438	e1712db3c7916ebcf2c1dc64e0379910	k__Bacteria; p__Firmicutes; c__Clostridia; o__Clostridiales; f__Lachnospiraceae	0.97208
F439	9554cc3833549c23e480e5fe4990f4be	k__Bacteria; p__Firmicutes; c__Clostridia; o__Clostridiales; f__Ruminococcaceae; g__Oscillospira; s__	0.970947
F440	f7c97f567dd227a238b768f2f7de84f8	k__Bacteria; p__Bacteroidetes; c__Bacteroidia; o__Bacteroidales; f__Bacteroidaceae; g__Bacteroides; s__fragilis	0.984231
F441	eae880eaa9c99650e399d9b4eb5dd3b0	k__Bacteria; p__Firmicutes; c__Clostridia; o__Clostridiales; f__Veillonellaceae; g__Veillonella; s__parvula	0.824627
F442	479f88d88de4482492d9ca27ba5595ca	k__Bacteria; p__Firmicutes; c__Clostridia; o__Clostridiales; f__Lachnospiraceae; g__Roseburia	0.991007
F443	1a7a9d14747af9f14fcdabdef2549a77	k__Bacteria; p__Firmicutes; c__Clostridia; o__Clostridiales; f__Ruminococcaceae; g__Oscillospira; s__	0.902948
F444	ecae98e67ae2b5eca05c6e78ee7a8039	k__Bacteria; p__Bacteroidetes; c__Bacteroidia; o__Bacteroidales; f__[Barnesiellaceae]; g__; s__	0.888981
F445	cf3ac683fab05e0a19bdd650da79ead4	k__Bacteria; p__Firmicutes; c__Clostridia; o__Clostridiales; f__Veillonellaceae; g__Phascolarctobacterium; s__	0.995942
F446	7717c98118439762317647199c6005f7	k__Bacteria; p__Firmicutes; c__Clostridia; o__Clostridiales; f__Ruminococcaceae; g__; s__	0.931809
F447	4102c0c9284b080a36ae312a7b497915	k__Bacteria; p__Proteobacteria; c__Deltaproteobacteria; o__Desulfovibrionales; f__Desulfovibrionaceae; g__Desulfovibrio; s__	0.959218
F448	8fbe1c40397c6fc6b3c502f05b27312d	k__Bacteria; p__Bacteroidetes; c__Bacteroidia; o__Bacteroidales; f__[Odoribacteraceae]; g__Butyricimonas; s__	1
F449	c52fb084115f7332c3a07b1579910757	k__Bacteria; p__Firmicutes; c__Clostridia; o__Clostridiales; f__Ruminococcaceae; g__Faecalibacterium; s__prausnitzii	0.985243
F450	7f3ad9a7e6609dfa371d22d4bd53fe96	k__Bacteria; p__Proteobacteria; c__Betaproteobacteria; o__Burkholderiales; f__Alcaligenaceae; g__Sutterella; s__	0.900174
F451	771ad21809d9e883e13a24683da2b938	k__Bacteria; p__Firmicutes; c__Clostridia; o__Clostridiales; f__Lachnospiraceae	0.97582
F452	3bae00d865b43e800a6f297f958ac2de	k__Bacteria; p__Firmicutes; c__Clostridia; o__Clostridiales; f__Veillonellaceae; g__Veillonella; s__dispar	0.930912
F453	032c231cd4ec797f7f8d1df2374a0375	k__Bacteria; p__Firmicutes; c__Clostridia; o__Clostridiales; f__Veillonellaceae; g__Megamonas; s__	0.965758
F454	b3bfbfba38cd54f65d7679b9823bbe4d	k__Bacteria; p__Bacteroidetes; c__Bacteroidia; o__Bacteroidales; f__[Odoribacteraceae]; g__Butyricimonas; s__	1
F455	99bccd58aaeb00f98e22add40be6e36b	k__Bacteria; p__Firmicutes; c__Clostridia; o__Clostridiales; f__Peptostreptococcaceae	0.943823
F456	95bf2227469960757c08b536edf1db8d	k__Bacteria; p__Firmicutes; c__Clostridia; o__Clostridiales; f__Ruminococcaceae; g__Gemmiger; s__formicilis	0.884694
F457	d6126da4d5624abcc238a1975decaf4c	k__Bacteria; p__Bacteroidetes; c__Bacteroidia; o__Bacteroidales; f__Bacteroidaceae; g__Bacteroides; s__ovatus	0.811821
F458	1af612d90153f4aa10245d1e813d3dc3	k__Bacteria; p__Firmicutes; c__Clostridia; o__Clostridiales; f__Ruminococcaceae; g__; s__	0.731187
F459	27a0094a704ce3b3f40c51903100e357	k__Bacteria; p__Firmicutes; c__Clostridia; o__Clostridiales; f__Ruminococcaceae; g__Faecalibacterium; s__prausnitzii	0.991422
F460	e220e84c750738e230e8ecfe97decc4c	k__Bacteria; p__Firmicutes; c__Clostridia; o__Clostridiales; f__Lachnospiraceae	0.98957
F461	0771724b43fa92d438c617690ca014e5	k__Bacteria; p__Firmicutes; c__Clostridia; o__Clostridiales; f__Ruminococcaceae	0.962385
F462	4d334598e144b1d31c0b92a301b5cc68	k__Bacteria; p__Firmicutes; c__Clostridia; o__Clostridiales; f__Lachnospiraceae	0.870989
F463	7923a583f5a586d281ae452dcbab9028	k__Bacteria; p__Firmicutes; c__Clostridia; o__Clostridiales; f__Lachnospiraceae; g__Roseburia	0.966941
F464	67e8859e108281ee7971084bfa759522	k__Bacteria; p__Firmicutes; c__Clostridia; o__Clostridiales; f__Lachnospiraceae; g__Clostridium; s__symbiosum	0.990332
F465	35195a80f6fb69ef8bd6827d1b045aad	k__Bacteria; p__Actinobacteria; c__Coriobacteriia; o__Coriobacteriales; f__Coriobacteriaceae	0.999993
F466	2d09dc7937ff5013c4a6a52dd168ece9	k__Bacteria; p__Firmicutes; c__Clostridia; o__Clostridiales; f__Ruminococcaceae; g__Gemmiger; s__formicilis	0.919116
F467	58bd181f757283f5a4ceebdf90ff6243	k__Bacteria; p__Firmicutes; c__Clostridia; o__Clostridiales; f__Lachnospiraceae; g__[Ruminococcus]; s__	0.876258
F468	5626d630fb8b7ec853fd17d35c8b8dd3	k__Bacteria; p__Bacteroidetes; c__Bacteroidia; o__Bacteroidales; f__Porphyromonadaceae; g__Parabacteroides; s__	0.999749
F469	fa44cc60a4439228b4a3fd7d7d2ab1bf	k__Bacteria; p__Bacteroidetes; c__Bacteroidia; o__Bacteroidales; f__Prevotellaceae; g__Prevotella; s__stercorea	0.999899
F470	f663dd604f793f22ce20452b09494608	k__Bacteria; p__Firmicutes; c__Clostridia; o__Clostridiales; f__Ruminococcaceae	0.81884
F471	8703e95fbf4d5c8fd088fb98382c5703	k__Bacteria; p__Proteobacteria; c__Betaproteobacteria; o__Burkholderiales; f__Alcaligenaceae; g__Sutterella; s__	0.892278
F472	59fde92361d7af5a12b89009cc1665c3	k__Bacteria; p__Firmicutes; c__Clostridia; o__Clostridiales; f__Lachnospiraceae	0.993034
F473	596db8ce20ae5cbfdc338a62f1bed1d9	k__Bacteria; p__Firmicutes; c__Clostridia; o__Clostridiales; f__Ruminococcaceae; g__Ruminococcus; s__	0.99048
F474	97d248a490046807a1b60920bd146ccd	k__Bacteria; p__Firmicutes; c__Clostridia; o__Clostridiales; f__Lachnospiraceae	0.942602
F475	5149bdbf03de13bb38557d48d5141b87	k__Bacteria; p__Firmicutes; c__Clostridia; o__Clostridiales; f__Lachnospiraceae; g__[Ruminococcus]; s__gnavus	0.991877
F476	063f282c172981235f8732cc047e2060	k__Bacteria; p__Firmicutes; c__Clostridia; o__Clostridiales; f__; g__; s__	0.871061
F477	25394a604bbcd078c80186b300dab8ee	k__Bacteria; p__Firmicutes; c__Erysipelotrichi; o__Erysipelotrichales; f__Erysipelotrichaceae; g__[Eubacterium]; s__biforme	1
F478	149465e40c1bdbc6230588a58a4d6eb0	k__Bacteria; p__Firmicutes; c__Clostridia; o__Clostridiales; f__Ruminococcaceae; g__Ruminococcus; s__	0.995047
F479	70745fa69950bfb64db28e3afff2b1e5	k__Bacteria; p__Firmicutes; c__Clostridia; o__Clostridiales; f__Lachnospiraceae; g__Coprococcus; s__	0.741351
F480	df72e92cd6f55748da0da0793150577f	k__Bacteria; p__Firmicutes; c__Clostridia; o__Clostridiales; f__Lachnospiraceae	0.983666
F481	7dd3baca5216eed2adad49e85360017b	k__Bacteria; p__Bacteroidetes; c__Bacteroidia; o__Bacteroidales; f__Prevotellaceae; g__Prevotella; s__copri	0.993849
F482	880005af6ed906f0687f0a3f95a078d1	k__Bacteria; p__Firmicutes; c__Clostridia; o__Clostridiales; f__Ruminococcaceae; g__Oscillospira; s__	0.830995
F483	1bc1f0e94c2e5c3f32e5b2746769efb4	k__Bacteria; p__Firmicutes; c__Clostridia; o__Clostridiales; f__; g__; s__	0.891443
F484	da8644094f1d480f3b3a6a03a7027ab4	k__Bacteria; p__Firmicutes; c__Clostridia; o__Clostridiales; f__Lachnospiraceae; g__Clostridium; s__hathewayi	0.989873
F485	2bd9309f2f97cae51d18d06ea1ca519a	k__Bacteria; p__Firmicutes; c__Bacilli; o__Lactobacillales	0.999533
F486	b1956a37445160b890fb5a06a818c385	k__Bacteria; p__Bacteroidetes; c__Bacteroidia; o__Bacteroidales; f__Porphyromonadaceae; g__Parabacteroides; s__	0.830841
F487	6fe09afcf914ffe5b77fd5a235c0a946	k__Bacteria; p__Bacteroidetes; c__Bacteroidia; o__Bacteroidales; f__Prevotellaceae; g__Prevotella; s__copri	0.999864
F488	0f681452ef25a15e786e935a16c87969	k__Bacteria; p__Firmicutes; c__Clostridia; o__Clostridiales; f__Lachnospiraceae; g__Coprococcus; s__eutactus	0.999914
F489	df8456a1abbfb4c8a2c450b44378d4cb	k__Bacteria; p__Actinobacteria; c__Actinobacteria; o__Actinomycetales; f__Actinomycetaceae; g__Actinomyces; s__	0.995408
F490	efa231614a5eb97a385a5cae7b440348	k__Bacteria; p__Bacteroidetes; c__Bacteroidia; o__Bacteroidales; f__Rikenellaceae; g__Alistipes; s__indistinctus	0.999996
F491	f98dab4619ff896a9cee45a9b9ddc792	k__Bacteria; p__Firmicutes; c__Clostridia; o__Clostridiales; f__Ruminococcaceae; g__Oscillospira; s__	0.990513
F492	0c8763a56e92ecfb8d88d648098897ce	k__Bacteria; p__Bacteroidetes; c__Bacteroidia; o__Bacteroidales; f__Bacteroidaceae; g__Bacteroides; s__	0.999401
F493	12a03314d3e165f50900221888428609	k__Bacteria; p__Firmicutes; c__Clostridia; o__Clostridiales; f__Ruminococcaceae; g__Gemmiger; s__formicilis	0.89961
F494	ab928252806d72bd6582cd05cf5621ef	k__Bacteria; p__Bacteroidetes; c__Bacteroidia; o__Bacteroidales; f__Prevotellaceae; g__Prevotella; s__copri	0.996928
F495	8b5108d375cd8405a0295413fcf398d8	k__Bacteria; p__Bacteroidetes; c__Bacteroidia; o__Bacteroidales; f__Prevotellaceae; g__Prevotella; s__copri	0.999893
F496	822a0ee849989f75cc532cb3540de19a	k__Bacteria; p__Lentisphaerae; c__[Lentisphaeria]; o__Victivallales; f__Victivallaceae; g__Victivallis; s__vadensis	0.830659
F497	1739d8f19c1ac366a2138b64b03047a9	k__Bacteria; p__Actinobacteria; c__Actinobacteria; o__Actinomycetales; f__Micrococcaceae; g__Rothia; s__mucilaginosa	0.982215
F498	fff9fd9fdd5a143852810cc1efda341f	k__Bacteria; p__Firmicutes; c__Clostridia; o__Clostridiales; f__Ruminococcaceae; g__Butyricicoccus; s__pullicaecorum	0.99969
F499	821130ba72e86c335c55c269f31db0d0	k__Bacteria; p__Firmicutes; c__Clostridia; o__Clostridiales; f__Clostridiaceae; g__Clostridium; s__butyricum	0.999758
F500	3b010dbd9eae72a79f11af5d24eb3ca3	k__Bacteria; p__Verrucomicrobia; c__Verrucomicrobiae; o__Verrucomicrobiales; f__Verrucomicrobiaceae; g__Akkermansia; s__muciniphila	0.999997
F501	e4ef1c7b616eb842c0ff7a327e83bd76	k__Bacteria; p__Bacteroidetes; c__Bacteroidia; o__Bacteroidales; f__Porphyromonadaceae; g__Parabacteroides	0.999843
F502	a7bec581c3ed8f6b1f331a77180e9848	k__Bacteria; p__Firmicutes; c__Clostridia; o__Clostridiales; f__Lachnospiraceae	0.985364
F503	e02967778c804350d971534895b0dfae	k__Bacteria; p__Firmicutes; c__Clostridia; o__Clostridiales; f__Lachnospiraceae	0.902266
F504	50cfe158d8db9a887cfebbf535408ac3	k__Bacteria; p__Firmicutes; c__Clostridia; o__Clostridiales; f__Ruminococcaceae	0.932413
F505	a7bdf6c365ba85b57481b78cf6a5f016	k__Bacteria; p__Firmicutes; c__Clostridia; o__Clostridiales; f__Lachnospiraceae	0.966244
F506	d438cc79c444bf8fa5d6ad5f6cd13cce	k__Bacteria; p__Firmicutes; c__Clostridia; o__Clostridiales; f__Lachnospiraceae; g__Roseburia	0.986539
F507	8dcfdd3643e8a1b873a013d7c15804dd	k__Bacteria; p__Firmicutes; c__Clostridia; o__Clostridiales; f__Ruminococcaceae; g__Oscillospira; s__	0.967987
F508	4a0b292ba716582f9af46694458c0b9b	k__Bacteria; p__Cyanobacteria; c__Chloroplast; o__Streptophyta; f__; g__; s__	0.999993
F509	581a55014641e1cd55cdc272c0365a28	k__Bacteria; p__Firmicutes; c__Bacilli; o__Lactobacillales; f__Lactobacillaceae; g__Lactobacillus; s__	0.912196
F510	acf339d6620e975d91dc57db41e28cae	k__Bacteria; p__Bacteroidetes; c__Bacteroidia; o__Bacteroidales; f__[Paraprevotellaceae]; g__Paraprevotella; s__	0.999988
F511	eb736939d75ad207f5c1a4f3053d2ee4	k__Bacteria; p__Proteobacteria; c__Betaproteobacteria; o__Burkholderiales; f__Alcaligenaceae; g__Sutterella; s__	0.987225
F512	64047158420a8a9df9d35d8719329c5b	k__Bacteria; p__Bacteroidetes; c__Bacteroidia; o__Bacteroidales; f__[Barnesiellaceae]; g__; s__	0.823363
F513	d23447e1ff32e5ecca24ede2477207a8	k__Bacteria; p__Firmicutes; c__Clostridia; o__Clostridiales; f__Clostridiaceae; g__Clostridium; s__celatum	0.777665
F514	0df6c802966e8670279671824da4f10a	k__Bacteria; p__Firmicutes; c__Bacilli; o__Lactobacillales; f__Lactobacillaceae; g__Lactobacillus; s__	0.996594
F515	971e014ef36881ebcdcf9c46b542c3a5	k__Bacteria; p__Firmicutes; c__Clostridia; o__Clostridiales; f__Lachnospiraceae; g__Blautia; s__	0.997935
F516	9b604a9bf61292ba95071546da9258e3	k__Bacteria; p__Proteobacteria; c__Betaproteobacteria; o__Burkholderiales; f__Alcaligenaceae; g__Sutterella; s__	0.999841
F517	cf315874f2a721ae340f6dbf4ec0c2d6	k__Bacteria; p__Firmicutes; c__Clostridia; o__Clostridiales	0.988627
F518	383d4a0528edd18fb0ddc225c36e99e1	k__Bacteria; p__Firmicutes; c__Clostridia; o__Clostridiales; f__Lachnospiraceae	0.884745
F519	275a7bf0c5f28f800faa652f086cbd0c	k__Bacteria; p__Bacteroidetes; c__Bacteroidia; o__Bacteroidales; f__[Odoribacteraceae]; g__Butyricimonas; s__	1
F520	1c2edba6f16fd68a4972f9933d463941	k__Bacteria; p__Bacteroidetes; c__Bacteroidia; o__Bacteroidales; f__[Odoribacteraceae]; g__Butyricimonas; s__	1
F521	e245e78180c94721cfe8b77b104af0bc	k__Bacteria; p__Firmicutes; c__Clostridia; o__Clostridiales; f__Lachnospiraceae	0.999366
F522	ad139328ba8ac39c2e5ccef543df2deb	k__Bacteria; p__Firmicutes; c__Clostridia; o__Clostridiales; f__Ruminococcaceae; g__Ruminococcus; s__	0.992892
F523	a4a05d57d649b1866bdc41fe852052c7	k__Bacteria; p__Proteobacteria; c__Betaproteobacteria; o__Burkholderiales; f__Alcaligenaceae; g__Sutterella; s__	0.999798
F524	6e57b32b545e72b802822e1554c70868	k__Bacteria; p__Firmicutes; c__Clostridia; o__Clostridiales; f__Lachnospiraceae	0.973455
F525	3120660c883750285d85c12f7d898f67	k__Bacteria; p__Firmicutes; c__Clostridia; o__Clostridiales; f__Ruminococcaceae; g__Oscillospira; s__	0.959478
F526	3a3b61faf9a3f7bce28f17bfe73ee637	k__Bacteria; p__Firmicutes; c__Clostridia; o__Clostridiales; f__Ruminococcaceae	0.974049
F527	90172aa13aa16cc5776df1ea10660ae1	k__Bacteria; p__Firmicutes; c__Clostridia; o__Clostridiales; f__Lachnospiraceae	0.978206
F528	d55fd7d7fc7d99cdf37032babf8b5506	k__Bacteria; p__Firmicutes; c__Clostridia; o__Clostridiales; f__Lachnospiraceae	0.977325
F529	6d914a702d3c71527cfb3484a6317810	k__Bacteria; p__Bacteroidetes; c__Bacteroidia; o__Bacteroidales; f__[Odoribacteraceae]; g__Butyricimonas; s__	1
F530	2102f51f3591341a5e15fb5958ee321c	k__Bacteria; p__Firmicutes; c__Clostridia; o__Clostridiales; f__[Mogibacteriaceae]; g__; s__	0.841581
F531	6f899e58ffc768754891187809557d7d	k__Bacteria; p__Firmicutes; c__Bacilli; o__Lactobacillales; f__Lactobacillaceae; g__Lactobacillus; s__ruminis	0.985367
F532	893ab04b63ad54ae6f437b9eb337b34a	k__Bacteria; p__Firmicutes; c__Clostridia; o__Clostridiales; f__Lachnospiraceae; g__Roseburia; s__	0.771055
F533	7e02d8db5f57fe608ac0d706fefb07c1	k__Bacteria; p__Firmicutes; c__Clostridia; o__Clostridiales; f__Peptococcaceae; g__; s__	0.783473
F534	d0928ef540893cc9ad663eda02d87dc2	k__Bacteria; p__Tenericutes; c__Mollicutes; o__RF39; f__; g__; s__	0.999867
F535	09963113d88f47ca5e23976ea60935bc	k__Bacteria; p__Firmicutes; c__Clostridia; o__Clostridiales; f__Lachnospiraceae; g__[Ruminococcus]; s__	0.982493
F536	e77395a360ee7d3883c30ec65869d823	k__Bacteria; p__Firmicutes; c__Clostridia; o__Clostridiales; f__Lachnospiraceae; g__[Ruminococcus]; s__	0.973846
F537	0876151038534344cd9e870c08a523e3	k__Bacteria; p__Proteobacteria; c__Betaproteobacteria; o__Burkholderiales; f__Alcaligenaceae; g__Sutterella; s__	0.771826
F538	4924bfca291797ea1fca3e384f4143f9	k__Bacteria; p__Firmicutes; c__Clostridia; o__Clostridiales; f__Lachnospiraceae	0.935903
F539	b1162bcb5e03ffb9e3911aec18b6f761	k__Bacteria; p__Firmicutes; c__Clostridia; o__Clostridiales; f__; g__; s__	0.893706
F540	aff3962bbd7607a2971161d9840ca409	k__Bacteria; p__Firmicutes; c__Clostridia; o__Clostridiales; f__Ruminococcaceae; g__Ruminococcus; s__	0.99157
F541	7049d60ec1844fb308329adc5caf5d4c	k__Bacteria; p__Firmicutes; c__Clostridia; o__Clostridiales; f__Lachnospiraceae; g__Blautia; s__	0.927443
F542	6506959b3f4713f157ec5a157352f012	k__Bacteria; p__Bacteroidetes; c__Bacteroidia; o__Bacteroidales; f__Prevotellaceae; g__Prevotella; s__copri	0.992023
F543	977e985cd3e9b03b40917654b12a31f8	k__Bacteria; p__Firmicutes; c__Clostridia; o__Clostridiales	0.980867
F544	d25d25cf179e5d361d3da22161c5d50a	k__Bacteria; p__Firmicutes; c__Clostridia; o__Clostridiales; f__Lachnospiraceae	0.999582
F545	c667664df1fb6f8705f9a8a861370a72	k__Bacteria; p__Firmicutes; c__Bacilli; o__Lactobacillales; f__Lactobacillaceae; g__Lactobacillus; s__delbrueckii	0.996016
F546	91a4a359c89df1285645d1853290d71f	k__Bacteria; p__Firmicutes; c__Clostridia; o__Clostridiales; f__Christensenellaceae; g__; s__	0.889222
F547	7304c2f43acf5bea63fbc30a71788088	k__Bacteria; p__Firmicutes; c__Clostridia; o__Clostridiales; f__Veillonellaceae; g__Megamonas; s__	0.976563
F548	b3b34760cdf1571f467606464e35ae4f	k__Bacteria; p__Firmicutes; c__Clostridia; o__Clostridiales; f__Lachnospiraceae	0.99952
F549	deba3ff7f7e05cdf6e1c4c8e5aa22d6d	k__Bacteria; p__Firmicutes; c__Clostridia; o__Clostridiales; f__; g__; s__	0.914066
F550	c939ee112ba982665e012437dae05c1e	k__Bacteria; p__Proteobacteria; c__Gammaproteobacteria; o__Enterobacteriales; f__Enterobacteriaceae	0.999768
F551	a36fb4e798b180c263131cc4ed63267a	k__Bacteria; p__Firmicutes; c__Clostridia; o__Clostridiales; f__Veillonellaceae; g__Megamonas; s__	0.974359
F552	f7274a473fa907805d29ea054758e861	k__Bacteria; p__Bacteroidetes; c__Bacteroidia; o__Bacteroidales; f__Bacteroidaceae; g__Bacteroides; s__	0.997736
F553	f73bc660ad02cf25a2e30bead37e34fd	k__Bacteria; p__Firmicutes; c__Clostridia; o__Clostridiales; f__Lachnospiraceae; g__Blautia; s__	0.997747
F554	664667183a91ac47de4771fa5456a698	k__Bacteria; p__Firmicutes; c__Clostridia; o__Clostridiales; f__Lachnospiraceae	0.997479
F555	923fed1e3a5c67f886eb287b585a924a	k__Bacteria; p__Firmicutes; c__Clostridia; o__Clostridiales; f__Lachnospiraceae; g__Coprococcus; s__	0.857579
F556	33deb57a51743c338407d5c7e9b6f5fd	k__Bacteria; p__Firmicutes; c__Clostridia; o__Clostridiales; f__Clostridiaceae; g__SMB53; s__	0.842195
F557	9e75d15ba3717ca20d8aa45e3c4a6bab	k__Bacteria; p__Firmicutes; c__Bacilli; o__Lactobacillales; f__Leuconostocaceae; g__Leuconostoc; s__	0.980252
F558	57c101de11f975d263664eef27b61ec9	k__Bacteria; p__Bacteroidetes; c__Bacteroidia; o__Bacteroidales; f__[Odoribacteraceae]; g__Butyricimonas; s__	1
F559	4a6dc21bc201606aba9cc9a08c060b50	k__Bacteria; p__Bacteroidetes; c__Bacteroidia; o__Bacteroidales; f__Prevotellaceae; g__Prevotella; s__copri	0.935919
F560	73d9a139e017712e591ccbb4cb1ac896	k__Bacteria; p__Proteobacteria; c__Deltaproteobacteria; o__Desulfovibrionales; f__Desulfovibrionaceae; g__Bilophila; s__	0.999816
F561	ae6a593f884242949fa459594b18f234	k__Bacteria; p__Firmicutes; c__Clostridia; o__Clostridiales; f__Lachnospiraceae; g__[Ruminococcus]; s__	0.981842
F562	b15795271024d8abbf1e13769bdde62e	k__Bacteria; p__Firmicutes; c__Clostridia; o__Clostridiales; f__Lachnospiraceae; g__Blautia; s__	0.864674
F563	6ff4463ed68f92afb01b5c1aca7a9fca	k__Bacteria; p__Firmicutes; c__Clostridia; o__Clostridiales; f__Lachnospiraceae; g__Coprococcus; s__	0.850727
F564	cb8d7cc23ee3e423d952be7eddd14808	k__Bacteria; p__Firmicutes; c__Clostridia; o__Clostridiales; f__Peptostreptococcaceae; g__; s__	0.79761
F565	eae9298288356577154c1abdfe19cd17	k__Bacteria; p__Firmicutes; c__Clostridia; o__Clostridiales; f__Lachnospiraceae; g__Roseburia	0.97157
F566	82d93f6d7f139d02023a950e20ac2fa9	k__Bacteria; p__Firmicutes; c__Clostridia; o__Clostridiales; f__Lachnospiraceae; g__Dorea; s__longicatena	0.710311
F567	392694043ce8ccf3476afeb6cacb8288	k__Bacteria; p__Bacteroidetes; c__Bacteroidia; o__Bacteroidales; f__Prevotellaceae; g__Prevotella; s__copri	0.999901
F568	50c2e92f3b001c0f07a654b597605f95	k__Bacteria; p__Firmicutes; c__Clostridia; o__Clostridiales; f__Ruminococcaceae; g__Oscillospira; s__	0.988281
F569	b7a4b9bf23d9a983a1990d67c35e717b	k__Bacteria; p__Bacteroidetes; c__Bacteroidia; o__Bacteroidales; f__Bacteroidaceae; g__Bacteroides; s__fragilis	0.984931
F570	a436030bfe321321e3df7c9f16f54d5a	k__Bacteria; p__Firmicutes; c__Clostridia; o__Clostridiales; f__Lachnospiraceae	0.992173
F571	bd3bbca5aad5457e69027d3c0524dfbe	k__Bacteria; p__Firmicutes; c__Clostridia; o__Clostridiales; f__Lachnospiraceae	0.802031
F572	18812bd61aeb2cea2081498cfa9ee3c8	k__Bacteria; p__Bacteroidetes; c__Bacteroidia; o__Bacteroidales; f__Porphyromonadaceae; g__Parabacteroides; s__gordonii	0.997544
F573	27ccfde7b056e4b6715073fe3263dc34	k__Bacteria; p__Firmicutes; c__Clostridia; o__Clostridiales; f__Lachnospiraceae; g__Coprococcus; s__	0.985684
F574	58d46ca8a92ab358b8e5d2376e2fcdac	k__Bacteria; p__Firmicutes; c__Clostridia; o__Clostridiales; f__Lachnospiraceae; g__Lachnospira; s__	0.995164
F575	7605536c3216c7b364112552eff5bc8d	k__Bacteria; p__Bacteroidetes; c__Bacteroidia; o__Bacteroidales; f__Bacteroidaceae; g__Bacteroides; s__fragilis	0.98166
F576	a663a01aeb4dbb88bbe0a9840e8f64dc	k__Bacteria; p__Firmicutes; c__Erysipelotrichi; o__Erysipelotrichales; f__Erysipelotrichaceae; g__Clostridium; s__ramosum	0.80472
F577	01495189c3905671cc4fb2034e96c8f9	k__Bacteria; p__Firmicutes; c__Clostridia; o__Clostridiales; f__Veillonellaceae; g__Mitsuokella	0.980416
F578	e657205bc51c1db7e6a38c33a084749d	k__Bacteria; p__Firmicutes; c__Clostridia; o__Clostridiales; f__Ruminococcaceae; g__Oscillospira; s__	0.990909
F579	a4536faaf8bf2d69880cf4ba903d7734	k__Bacteria; p__Firmicutes; c__Bacilli; o__Lactobacillales; f__Lactobacillaceae; g__Lactobacillus; s__ruminis	0.899879
F580	d622c6bc1d5e3a4f0403d7d208981372	k__Bacteria; p__Firmicutes; c__Clostridia; o__Clostridiales; f__Lachnospiraceae	0.933931
F581	aae40b63f92a3b84dd37649ba27a2948	k__Bacteria; p__Bacteroidetes; c__Bacteroidia; o__Bacteroidales; f__Bacteroidaceae; g__Bacteroides	0.999993
F582	5eeda5ba5e347d3ee4cc5d928bc3a708	k__Bacteria; p__Bacteroidetes; c__Bacteroidia; o__Bacteroidales; f__[Barnesiellaceae]; g__; s__	0.988061
F583	d114fb4c335125128be28401522dd41a	k__Bacteria; p__Firmicutes; c__Bacilli; o__Lactobacillales; f__Streptococcaceae; g__Lactococcus; s__	0.999569
F584	6326f3883ecfa02452ebaa3af9c5d84c	k__Bacteria; p__Firmicutes; c__Clostridia; o__Clostridiales; f__Lachnospiraceae; g__Clostridium; s__aldenense	0.806169
F585	7e7b1b348f44e9f2151b74e0db7b4144	k__Bacteria; p__Firmicutes; c__Clostridia; o__Clostridiales; f__Veillonellaceae; g__Acidaminococcus; s__	0.997847
F586	96f95f5116bde81398404e036b47f03e	k__Bacteria; p__Firmicutes; c__Clostridia; o__Clostridiales; f__Ruminococcaceae; g__Faecalibacterium; s__prausnitzii	0.99305
F587	e14ca13ba8f5d98821780282165d28d9	k__Bacteria; p__Firmicutes; c__Clostridia; o__Clostridiales; f__Veillonellaceae; g__Dialister; s__	0.999044
F588	41e5240f34bf7c921d45b77ea68c97e1	k__Bacteria; p__Firmicutes; c__Clostridia; o__Clostridiales; f__Lachnospiraceae	0.999636
F589	64cdad777808dde2fad9b1be7bc91b85	k__Bacteria; p__Firmicutes; c__Clostridia; o__Clostridiales; f__Lachnospiraceae	0.786535
F590	e1347a793088937b468f9a0a0e526374	k__Bacteria; p__Bacteroidetes; c__Bacteroidia; o__Bacteroidales; f__[Barnesiellaceae]; g__; s__	0.76251
F591	181882152461d74b693002f3f991fec7	k__Bacteria; p__Firmicutes; c__Clostridia; o__Clostridiales; f__Ruminococcaceae	0.980551
F592	d6aca1ce3a8896b5a4ac550a4108ddd9	k__Bacteria; p__Firmicutes; c__Clostridia; o__Clostridiales; f__Ruminococcaceae	0.989471
F593	a5b449b4e5a05d77ab6afca0607390bb	k__Bacteria; p__Firmicutes; c__Clostridia; o__Clostridiales; f__Lachnospiraceae; g__Clostridium	0.70054
F594	54239c6454a6a3d3a48e90a79744afb7	k__Bacteria; p__Firmicutes; c__Clostridia; o__Clostridiales; f__Ruminococcaceae; g__Gemmiger; s__formicilis	0.778686
F595	c25f86904b550e2f97731ac7daa8c01f	k__Bacteria; p__Bacteroidetes; c__Bacteroidia; o__Bacteroidales; f__[Barnesiellaceae]; g__; s__	0.939416
F596	fec2da4ccc40b9ad85a020553063366b	k__Bacteria; p__Proteobacteria; c__Betaproteobacteria; o__Burkholderiales; f__Oxalobacteraceae; g__Oxalobacter	0.936738
F597	5f8d35126b0a7321413d21487ec72b73	k__Bacteria; p__Firmicutes; c__Erysipelotrichi; o__Erysipelotrichales; f__Erysipelotrichaceae; g__[Eubacterium]; s__dolichum	0.999998
F598	735cb9abbbc8ff2b5b354be608a3a869	k__Bacteria; p__Firmicutes; c__Bacilli; o__Lactobacillales; f__Streptococcaceae; g__Streptococcus	0.999993
F599	cc310148d41118668670367fc570ab7b	k__Bacteria; p__Firmicutes; c__Clostridia; o__Clostridiales; f__Ruminococcaceae; g__Gemmiger; s__formicilis	0.742893
F600	6348584315770e0d041c8543e15394f1	k__Bacteria; p__Firmicutes; c__Clostridia; o__Clostridiales; f__Ruminococcaceae	0.877772
F601	cf2291d2cc448ad6d8085c9496d3fad1	k__Bacteria; p__Firmicutes; c__Clostridia; o__Clostridiales; f__Lachnospiraceae	0.839875
F602	6eebb297aa85ef6c9bf9f89f02fed0b2	k__Bacteria; p__Firmicutes; c__Clostridia; o__Clostridiales; f__Lachnospiraceae	0.912398
F603	7b25fe2a8e4d57a05ef403d1d0e831e2	k__Bacteria; p__Firmicutes; c__Clostridia; o__Clostridiales; f__Ruminococcaceae; g__Oscillospira; s__	0.988871
F604	8d1761da3df16fe43e34eea0112ba8fd	k__Bacteria; p__Bacteroidetes; c__Bacteroidia; o__Bacteroidales; f__Porphyromonadaceae; g__Parabacteroides; s__	0.998735
F605	7f3c3d56e04ce4ee33daa068dec1053b	k__Bacteria; p__Firmicutes; c__Clostridia; o__Clostridiales; f__Lachnospiraceae; g__Dorea; s__longicatena	0.753455
F606	76a2a89fb35336e7b117fc44ff915092	k__Bacteria; p__Firmicutes; c__Clostridia; o__Clostridiales; f__Veillonellaceae; g__Veillonella; s__parvula	0.78051
F607	9f1c7313b24bc98241173ae7db699bd0	k__Bacteria; p__Firmicutes; c__Clostridia; o__Clostridiales; f__Lachnospiraceae	0.922504
F608	721d6fc8d456fab05b536fa9ef8cd9bc	k__Bacteria; p__Firmicutes; c__Clostridia; o__Clostridiales; f__Lachnospiraceae; g__Dorea; s__formicigenerans	0.935799
F609	a08fa19a93881b77ed59e4a93c910526	k__Bacteria; p__Firmicutes; c__Clostridia; o__Clostridiales; f__Lachnospiraceae; g__Lachnospira; s__	0.993584
F610	c662121eba8cecfc149f313e5fb9be91	k__Bacteria; p__Firmicutes; c__Clostridia; o__Clostridiales; f__Ruminococcaceae; g__Butyricicoccus; s__pullicaecorum	0.969232
F611	1eaa3cb7baaac3220b0606e3621afd16	k__Bacteria; p__Bacteroidetes; c__Bacteroidia; o__Bacteroidales; f__Rikenellaceae; g__Alistipes; s__indistinctus	0.906176
F612	7960917666880b8e4bdffaed6217e115	k__Bacteria; p__Firmicutes; c__Clostridia; o__Clostridiales; f__Lachnospiraceae; g__Coprococcus; s__	0.986732
F613	9845bc7757c672e9df183be141179416	k__Bacteria; p__Firmicutes; c__Bacilli; o__Lactobacillales; f__Streptococcaceae; g__Streptococcus; s__sobrinus	0.999873
F614	da1d26d90a7443d34675778207d2c227	k__Bacteria; p__Firmicutes; c__Clostridia; o__Clostridiales; f__Ruminococcaceae; g__Oscillospira; s__	0.9857
F615	f4282233076c0d3f027658641b210468	k__Bacteria; p__Tenericutes; c__Mollicutes; o__RF39; f__; g__; s__	0.999221
F616	4f983ab505c9e0936ecafdda621aead9	k__Bacteria; p__Bacteroidetes; c__Bacteroidia; o__Bacteroidales; f__Bacteroidaceae; g__Bacteroides; s__	0.995551
F617	4c47fe824c58685cc7bf12d10c0dfc2e	k__Bacteria; p__Firmicutes; c__Clostridia; o__Clostridiales; f__Lachnospiraceae; g__[Ruminococcus]; s__	0.966668
F618	cf811d177118632a8429994a3f08cab5	k__Bacteria; p__Firmicutes; c__Clostridia; o__Clostridiales; f__Lachnospiraceae	0.969282
F619	4912cd4c1f9a773f88a73c258c25c825	k__Bacteria; p__Firmicutes; c__Clostridia; o__Clostridiales; f__Lachnospiraceae; g__Dorea; s__	0.819368
F620	43c31183b5d0efc2b7bfe48d59950d27	k__Bacteria; p__Bacteroidetes; c__Bacteroidia; o__Bacteroidales; f__Prevotellaceae; g__Prevotella; s__	0.874392
F621	a795896e21fbfb9083a5f3f5493b7dda	k__Bacteria; p__Bacteroidetes; c__Bacteroidia; o__Bacteroidales; f__Rikenellaceae; g__Alistipes; s__indistinctus	0.937193
F622	cde6cdceac4463b6e6998ffce4fc2ee4	k__Bacteria; p__Firmicutes; c__Clostridia; o__Clostridiales; f__Lachnospiraceae	0.821849
F623	7131fc017adbd6497d662def0e963d54	k__Bacteria; p__Firmicutes; c__Clostridia	0.701122
F624	6ba98911efd5b1fa1cbba9f869562cce	k__Bacteria; p__Synergistetes; c__Synergistia; o__Synergistales; f__Synergistaceae; g__Cloacibacillus; s__	0.999926
F625	2de5ccd5d5d8484edf5b47be19c7687e	k__Bacteria; p__Firmicutes; c__Clostridia; o__Clostridiales; f__Lachnospiraceae; g__Blautia; s__	0.998354
F626	c664f648f475bfd863f78a957eebe65a	k__Bacteria; p__Firmicutes; c__Clostridia; o__Clostridiales; f__Lachnospiraceae	0.989776
F627	3f02a777f4a799252fbc27af6d0d9136	k__Bacteria; p__Firmicutes; c__Clostridia; o__Clostridiales; f__Lachnospiraceae; g__Clostridium	0.985947
F628	b415dea75ee5f6b2162dab5676e6f22d	k__Bacteria; p__Firmicutes; c__Clostridia; o__Clostridiales; f__Lachnospiraceae	0.969609
F629	8b1f434148554d91165e2888b8676cd5	k__Bacteria; p__Firmicutes; c__Clostridia; o__Clostridiales; f__Ruminococcaceae	0.944235
F630	0d813594cae238f5f42645c8c6ce5b27	k__Bacteria; p__Bacteroidetes; c__Bacteroidia; o__Bacteroidales; f__Prevotellaceae; g__Prevotella; s__copri	0.997312
F631	04edaa963304c466674c30f9f9bb087e	k__Bacteria; p__Firmicutes; c__Clostridia; o__Clostridiales; f__Peptostreptococcaceae; g__[Clostridium]; s__sordellii	0.829149
F632	b23dee3dd2e0c370f4de6668a7c64ffa	k__Bacteria; p__Bacteroidetes; c__Bacteroidia; o__Bacteroidales; f__Rikenellaceae	0.999998
F633	78500a9f64f33ec04e40892a3f534176	k__Bacteria; p__Firmicutes; c__Clostridia; o__Clostridiales	0.987212
F634	bd6cf3f5a66cefd7b96fb6cf75d23cd2	k__Bacteria; p__Tenericutes; c__Mollicutes; o__RF39; f__; g__; s__	0.999897
F635	6acfe69f470ceebec0cce442b1190fa9	k__Bacteria; p__Firmicutes; c__Clostridia; o__Clostridiales; f__Ruminococcaceae; g__Ruminococcus; s__	0.995464
F636	ee2fd1dc6b249ba603113e64b9e21c57	k__Bacteria; p__Firmicutes; c__Clostridia; o__Clostridiales; f__Lachnospiraceae	0.982189
F637	485e5cfde30add7cd89647ba118f8075	k__Bacteria; p__Bacteroidetes; c__Bacteroidia; o__Bacteroidales; f__Prevotellaceae; g__Prevotella; s__copri	0.999863
F638	f43527388d6a43f44acc046e2635b5b7	k__Bacteria; p__Bacteroidetes; c__Bacteroidia; o__Bacteroidales; f__[Odoribacteraceae]; g__Butyricimonas; s__	1
F639	6b2ddef408d50cd0e2dcf59cb7c65dac	k__Bacteria; p__Proteobacteria; c__Alphaproteobacteria; o__RF32; f__; g__; s__	0.999999
F640	454ff5fa8a3c6b293cea935aeb9cfb8e	k__Bacteria; p__Firmicutes; c__Clostridia; o__Clostridiales; f__Clostridiaceae	0.999806
F641	6121caf4647799c9c9b99c881535b69a	k__Bacteria; p__Firmicutes; c__Clostridia; o__Clostridiales; f__; g__; s__	0.944844
F642	8879f03d3eb4c18d35266a4b93ee5391	k__Bacteria; p__Firmicutes; c__Clostridia; o__Clostridiales; f__Peptostreptococcaceae	0.751812
F643	6e7260da320b395d6098d4f47a64faa1	k__Bacteria; p__Firmicutes; c__Clostridia; o__Clostridiales; f__Lachnospiraceae; g__Dorea; s__	0.718745
F644	e31ef2179f7955e1beb40fc215710a82	k__Bacteria; p__Bacteroidetes; c__Bacteroidia; o__Bacteroidales; f__Porphyromonadaceae; g__Parabacteroides; s__	0.875498
F645	9624ce4cefb03530aaafca65b645cfcc	k__Bacteria; p__Firmicutes; c__Clostridia; o__Clostridiales; f__Lachnospiraceae	0.987917
F646	afa3e197ab31aa17a760b9a076eb42f3	k__Bacteria; p__Firmicutes; c__Clostridia; o__Clostridiales; f__Ruminococcaceae; g__; s__	0.829721
F647	e047c5c4e0975183ba25d84b856932fb	k__Bacteria; p__Firmicutes; c__Clostridia; o__Clostridiales; f__Ruminococcaceae; g__Faecalibacterium; s__prausnitzii	0.790846
F648	53bf77df9214c54ded7332ff0a9cac2d	k__Bacteria; p__Firmicutes; c__Clostridia; o__Clostridiales; f__Lachnospiraceae; g__Dorea; s__	0.955573
F649	9ea77e95fbfd1a99c9c28db3b03a01a8	k__Bacteria; p__Bacteroidetes; c__Bacteroidia; o__Bacteroidales; f__[Barnesiellaceae]	0.999967
F650	74d519816d4cfb9cf4ec9605f76301d6	k__Bacteria; p__Firmicutes; c__Clostridia; o__Clostridiales; f__[Mogibacteriaceae]; g__; s__	0.932929
F651	939e90314e7b9c0d84df16a12d8ec059	k__Bacteria; p__Firmicutes; c__Clostridia; o__Clostridiales; f__Lachnospiraceae	0.99932
F652	ae988d536aed89453073bbdec0dba89c	k__Bacteria; p__Firmicutes; c__Clostridia; o__Clostridiales; f__; g__; s__	0.916936
F653	aab285a8c69b5e709347d3bfd612aa03	k__Bacteria; p__Bacteroidetes; c__Bacteroidia; o__Bacteroidales; f__Prevotellaceae; g__Prevotella; s__copri	0.999626
F654	07fd92a29ce27a31f4d95c6821595530	k__Bacteria; p__Firmicutes; c__Clostridia; o__Clostridiales; f__Lachnospiraceae	0.988923
F655	97a604f0b7677461325e10432ce78290	k__Bacteria; p__Firmicutes; c__Clostridia; o__Clostridiales; f__Ruminococcaceae	0.945544
F656	d9e50a5a9a9080e7465190853575ecb0	k__Bacteria; p__Bacteroidetes; c__Bacteroidia; o__Bacteroidales; f__[Paraprevotellaceae]; g__Paraprevotella; s__	0.999976
F657	3bac14d2805bf995afe9d316a5777b1e	k__Bacteria; p__Firmicutes; c__Bacilli; o__Lactobacillales; f__Lactobacillaceae; g__Lactobacillus; s__helveticus	0.728363
F658	a6883bd20a7764b269306d709c466b4c	k__Bacteria; p__Firmicutes; c__Clostridia; o__Clostridiales; f__Lachnospiraceae	0.987929
F659	fcabde02f1d550049f7058e5ffba2f44	k__Bacteria; p__Bacteroidetes; c__Bacteroidia; o__Bacteroidales; f__Bacteroidaceae; g__Bacteroides; s__fragilis	0.991004
F660	e78d28b0c959b6e035caad98e3288205	k__Bacteria; p__Cyanobacteria; c__Chloroplast; o__Streptophyta; f__; g__; s__	0.999993
F661	e57860a9928b212f5858c50dc99c342e	k__Bacteria; p__Firmicutes; c__Clostridia; o__Clostridiales; f__Ruminococcaceae; g__Ruminococcus	0.919235
F662	b077a21e70321aca348fb73098dc3b9d	k__Bacteria; p__Bacteroidetes; c__Bacteroidia; o__Bacteroidales; f__Prevotellaceae; g__Prevotella; s__copri	0.996349
F663	a01206f0b17de33744bdac813c3c6eca	k__Bacteria; p__Proteobacteria; c__Deltaproteobacteria; o__Desulfovibrionales; f__Desulfovibrionaceae; g__Desulfovibrio; s__	0.964658
F664	2f5aec7a7b202c2d8d6be290faa11c61	k__Bacteria; p__Bacteroidetes; c__Bacteroidia; o__Bacteroidales; f__Bacteroidaceae; g__Bacteroides; s__ovatus	0.991462
F665	641b9faec7b1c118da2eb77e55016181	k__Bacteria; p__Bacteroidetes; c__Bacteroidia; o__Bacteroidales; f__Porphyromonadaceae; g__Parabacteroides; s__distasonis	0.999889
F666	d64daeafe88fb6fb606e8c7b4f14dbdc	k__Bacteria; p__Bacteroidetes; c__Bacteroidia; o__Bacteroidales; f__S24-7; g__; s__	0.954072
F667	86c1441cbed286d415a0fcbb2867f2b2	k__Bacteria; p__Bacteroidetes; c__Bacteroidia; o__Bacteroidales; f__Bacteroidaceae; g__Bacteroides; s__	0.999018
F668	9904009a0e14e24b0a6e25eeeeff3e95	k__Bacteria; p__Firmicutes; c__Clostridia; o__Clostridiales; f__Ruminococcaceae; g__Oscillospira; s__	0.993558
F669	504efe2f63f610a0f92e8cd040e2f916	k__Bacteria; p__Firmicutes; c__Clostridia; o__Clostridiales; f__Ruminococcaceae	0.85743
F670	31175682ecddf94b762bb23e6acdb1a0	k__Bacteria; p__Proteobacteria; c__Gammaproteobacteria; o__Pasteurellales; f__Pasteurellaceae; g__Haemophilus; s__parainfluenzae	0.748652
F671	592b017bf378f45c866abbc7f9cfd95a	k__Bacteria; p__Firmicutes; c__Clostridia; o__Clostridiales; f__Clostridiaceae; g__Clostridium	0.965518
F672	fe6fc175855fb067abd854c21279b845	k__Bacteria; p__Firmicutes; c__Clostridia; o__Clostridiales; f__Ruminococcaceae	0.92995
F673	fb0acb741317f05a7ee7d6eb1ef3ac3c	k__Bacteria; p__Tenericutes; c__Mollicutes; o__RF39; f__; g__; s__	0.999798
F674	8cf6bae332833faa6aa4ba61136704bf	k__Bacteria; p__Firmicutes; c__Clostridia; o__Clostridiales; f__Lachnospiraceae; g__Blautia; s__	0.998521
F675	aaa42bdb3be1aca1f67fe8614423f07b	k__Bacteria; p__Bacteroidetes; c__Bacteroidia; o__Bacteroidales; f__Rikenellaceae	0.999997
F676	05bc2d43754808c6db7e84c43f3c6116	k__Bacteria; p__Firmicutes; c__Clostridia; o__Clostridiales; f__Lachnospiraceae	0.938585
F677	09f56b179082e3992dd8147386ef74fd	k__Bacteria; p__Bacteroidetes; c__Bacteroidia; o__Bacteroidales; f__Prevotellaceae; g__Prevotella; s__copri	0.999877
F678	be2fd98293a6859d3e298659135d6850	k__Bacteria; p__Firmicutes; c__Clostridia; o__Clostridiales; f__Lachnospiraceae	0.984866
F679	330f80edf6d5731c7a0f4402c8ffa427	k__Bacteria; p__Firmicutes; c__Clostridia; o__Clostridiales; f__Ruminococcaceae; g__Butyricicoccus; s__pullicaecorum	0.826066
F680	2e39c0dca02587577b0ece24ecec4b6b	k__Bacteria; p__Firmicutes; c__Bacilli; o__Lactobacillales; f__Lactobacillaceae; g__Lactobacillus; s__ruminis	0.981145
F681	8969bc2e58173c5b645d59c167584d71	k__Bacteria; p__Firmicutes; c__Clostridia; o__Clostridiales; f__Ruminococcaceae; g__Gemmiger; s__formicilis	0.902883
F682	66063c3a2e5cc0fd8b0b301cdbb7c0ce	k__Bacteria; p__Firmicutes; c__Clostridia; o__Clostridiales	0.989357
F683	deef8d5043d397cbdc8d4b375d206414	k__Bacteria; p__Firmicutes; c__Clostridia; o__Clostridiales; f__Lachnospiraceae; g__Coprococcus; s__	0.984563
F684	593cf3db21102281be5cc3eb4c8141fe	k__Bacteria; p__Firmicutes; c__Clostridia; o__Clostridiales; f__Lachnospiraceae; g__Coprococcus; s__	0.978296
F685	f1b2f54e573dda962825c447a7eacc6e	k__Bacteria; p__Firmicutes; c__Clostridia; o__Clostridiales; f__Ruminococcaceae	0.99127
F686	13ddbe64128efab5def2b210851ca5e1	k__Bacteria; p__Bacteroidetes; c__Bacteroidia; o__Bacteroidales; f__Prevotellaceae; g__Prevotella; s__copri	0.99593
F687	d084475ce17d67557615ecfb105797ab	k__Bacteria; p__Firmicutes; c__Clostridia; o__Clostridiales; f__Ruminococcaceae; g__; s__	0.882822
F688	43119e5f1eb41e9ee1776d7a6504126f	k__Bacteria; p__Firmicutes; c__Clostridia; o__Clostridiales	0.771817
F689	e07f88f1554bf2b01fc62edd85f63dca	k__Bacteria; p__Firmicutes; c__Clostridia; o__Clostridiales; f__Lachnospiraceae; g__[Ruminococcus]; s__	0.842177
F690	c669f3ef78e7bb29301b88e5a4ed9a46	k__Bacteria; p__Firmicutes; c__Clostridia; o__Clostridiales; f__Lachnospiraceae	0.897317
F691	c0904dff94b8cd3db837d902f4ae793d	k__Bacteria; p__Bacteroidetes; c__Bacteroidia; o__Bacteroidales; f__Porphyromonadaceae; g__Parabacteroides	0.997562
F692	87c18e8ee3789954404f2c1a35079a09	k__Bacteria; p__Firmicutes; c__Clostridia; o__Clostridiales; f__Lachnospiraceae; g__Coprococcus; s__	0.97982
F693	5e03dcf9afe6c30e8de48c6e69df2d3d	k__Bacteria; p__Firmicutes; c__Clostridia; o__Clostridiales; f__Ruminococcaceae	0.986441
F694	7e11e91e66f4ceff6e509c5597aa5325	k__Bacteria; p__Actinobacteria; c__Coriobacteriia; o__Coriobacteriales; f__Coriobacteriaceae; g__; s__	0.962812
F695	16adc68bae4d98a05d6a268956eddf7a	k__Bacteria; p__Bacteroidetes; c__Bacteroidia; o__Bacteroidales; f__Bacteroidaceae; g__Bacteroides	0.99999
F696	3aad083a4c822d27071d1ff6163cbfb2	k__Bacteria; p__Tenericutes; c__RF3; o__ML615J-28; f__; g__; s__	0.950145
F697	f0015c3b64e80303ed3d858f0618bc43	k__Bacteria; p__Firmicutes; c__Clostridia; o__Clostridiales	0.990056
F698	24f68bec2286d477c0d46a280c54b980	k__Bacteria; p__Firmicutes; c__Clostridia; o__Clostridiales; f__Ruminococcaceae	0.986797
F699	1a36dc35b19b495bfa28fe72eee0610f	k__Bacteria; p__Proteobacteria; c__Alphaproteobacteria; o__RF32; f__; g__; s__	0.999997
F700	22424eb53c259749d0d5cf4f45d18613	k__Bacteria; p__Firmicutes; c__Clostridia; o__Clostridiales; f__Clostridiaceae	0.999988
F701	c95c5a9f7b563d35d8b87a1429acffcc	k__Bacteria; p__Bacteroidetes; c__Bacteroidia; o__Bacteroidales; f__Rikenellaceae; g__Alistipes; s__indistinctus	0.970858
F702	1e8f41e74ee6f82f97980ca9cc4a3fea	k__Bacteria; p__Firmicutes; c__Clostridia; o__Clostridiales; f__Ruminococcaceae; g__Faecalibacterium; s__prausnitzii	0.992165
F703	a5af97c864a48da5a31864d5382cea20	k__Bacteria; p__Firmicutes; c__Clostridia; o__Clostridiales; f__Lachnospiraceae	0.788711
F704	028015503da64bc24686a9bc30d05a3a	k__Bacteria; p__Firmicutes; c__Clostridia; o__Clostridiales; f__Lachnospiraceae	0.928611
F705	52764cedecfcba69009fd96917a7a5e2	k__Bacteria; p__Firmicutes; c__Clostridia; o__Clostridiales; f__Lachnospiraceae	0.971574
F706	4f8b522332dcfcc95d7acb01a7b8b94f	k__Bacteria; p__Firmicutes; c__Clostridia; o__Clostridiales; f__Ruminococcaceae; g__; s__	0.762092
F707	4876553b9fed8291dbf1c63b0ac0886a	k__Bacteria; p__Firmicutes; c__Clostridia; o__Clostridiales	0.79104
F708	31774b2ab198d7b5abc9f0d6e8a5ffc2	k__Bacteria; p__Proteobacteria; c__Deltaproteobacteria; o__Desulfovibrionales; f__Desulfovibrionaceae; g__Bilophila; s__	0.999833
F709	32946a13151283c45561a1d0ca4223a0	k__Bacteria; p__Firmicutes; c__Clostridia	0.914677
F710	1b23e74fb43b2b8a2d20b91679cf8e0e	k__Bacteria; p__Actinobacteria; c__Actinobacteria; o__Bifidobacteriales; f__Bifidobacteriaceae; g__Bifidobacterium; s__animalis	0.867664
F711	190a5bd408491214676e65a24d192b8b	k__Bacteria; p__Proteobacteria; c__Deltaproteobacteria; o__Desulfovibrionales; f__Desulfovibrionaceae; g__Bilophila; s__	0.999628
F712	a1a2a4326524ddcb86d54831586052d2	k__Bacteria; p__Actinobacteria; c__Coriobacteriia; o__Coriobacteriales; f__Coriobacteriaceae; g__Slackia; s__	0.999567
F713	57f251bf361e4dfdfff4a480f6f6daab	k__Bacteria; p__Firmicutes; c__Clostridia; o__Clostridiales; f__Lachnospiraceae	0.972785
F714	a40585df159594a47ec1f44ac57fc243	k__Bacteria; p__Bacteroidetes; c__Bacteroidia; o__Bacteroidales; f__[Barnesiellaceae]; g__; s__	0.999596
F715	3460c6d209a9458ad9f55812e064b2db	k__Bacteria; p__Firmicutes; c__Clostridia; o__Clostridiales; f__Ruminococcaceae	0.98783
F716	8f82c19ed396868ea156705e8e2bd58c	k__Bacteria; p__Firmicutes; c__Clostridia; o__Clostridiales; f__Ruminococcaceae; g__Faecalibacterium; s__prausnitzii	0.991482
F717	e2120edf0a1c1830959961669d29ebb1	k__Bacteria; p__Firmicutes; c__Clostridia; o__Clostridiales; f__Lachnospiraceae; g__Roseburia; s__	0.956556
F718	fe2e71e89731ba16afcb3eba32e91deb	k__Bacteria; p__Firmicutes; c__Clostridia; o__Clostridiales; f__Ruminococcaceae	0.969112
F719	39b8b54c127b2d693da84e648385568d	k__Bacteria; p__Firmicutes; c__Clostridia; o__Clostridiales; f__Clostridiaceae; g__Clostridium; s__perfringens	0.996815
F720	6f980c6f3f2ffefd2013c721461cc1c6	k__Bacteria; p__Firmicutes; c__Erysipelotrichi; o__Erysipelotrichales; f__Erysipelotrichaceae; g__Holdemania; s__	0.999992
F721	627b54cbc11e4c7f213b5ec4eab1ed70	k__Bacteria; p__Firmicutes; c__Clostridia; o__Clostridiales; f__Lachnospiraceae	0.961395
F722	52ca86ec48d4b050235dcfdea9cd5d39	k__Bacteria; p__Firmicutes; c__Clostridia; o__Clostridiales; f__Ruminococcaceae; g__; s__	0.84527
F723	c26af4c22f01bb994a68df0c15a529a3	k__Bacteria; p__Firmicutes; c__Clostridia; o__Clostridiales; f__Ruminococcaceae; g__Oscillospira; s__	0.941704
F724	f2b601e690a62c58f233e627e7aaf118	k__Bacteria; p__Firmicutes; c__Clostridia; o__Clostridiales; f__Lachnospiraceae; g__[Ruminococcus]; s__	0.98369
F725	3140cf39380dba00c815930fe127a3be	k__Bacteria; p__Tenericutes; c__Mollicutes; o__RF39; f__; g__; s__	0.999305
F726	52573485a4521e007e4c5217fc5d7c68	k__Bacteria; p__Firmicutes; c__Clostridia; o__Clostridiales	0.910192
F727	a6d3beca765c1e2453b658614facf89f	k__Bacteria; p__Firmicutes; c__Clostridia; o__Clostridiales; f__Ruminococcaceae; g__Ruminococcus; s__	0.928543
F728	7c3d7711fd15460714ece118b35c0576	k__Bacteria; p__Firmicutes; c__Clostridia; o__Clostridiales; f__Ruminococcaceae; g__Anaerotruncus; s__	0.999978
F729	c404f10d66d0273502b17fd3f51a6713	k__Bacteria; p__Firmicutes; c__Clostridia; o__Clostridiales; f__Lachnospiraceae; g__Coprococcus; s__catus	0.996077
F730	1637345f45b90ef2aba65723fddc6151	k__Bacteria; p__Firmicutes; c__Bacilli; o__Lactobacillales; f__Streptococcaceae; g__Streptococcus; s__	0.968066
F731	b204a17b1a7f29074d81303d5ca68464	k__Bacteria; p__Firmicutes; c__Clostridia; o__Clostridiales; f__Ruminococcaceae	0.973762
F732	70c12565a7a8367ad53a565e756604c2	k__Bacteria; p__Firmicutes; c__Clostridia; o__Clostridiales	0.996661
F733	ff772f18ec3760046ea9dd413fc88de7	k__Bacteria; p__Firmicutes; c__Clostridia; o__Clostridiales; f__Lachnospiraceae	0.991601
F734	db74b0f5f9e396a0c984f4a1a039b60c	k__Bacteria; p__Firmicutes; c__Clostridia; o__Clostridiales; f__Lachnospiraceae	0.984749
F735	f41453097330f980c0ed063059a6b0b0	k__Bacteria; p__Bacteroidetes; c__Bacteroidia; o__Bacteroidales; f__Prevotellaceae; g__Prevotella; s__copri	0.999898
F736	3ffe2f8531492c439876a1305e2fed32	k__Bacteria; p__Bacteroidetes; c__Bacteroidia; o__Bacteroidales; f__[Barnesiellaceae]; g__; s__	0.967292
F737	01919c91f3ae1505309ed1e1d718accb	k__Bacteria; p__Firmicutes; c__Clostridia; o__Clostridiales	0.843782
F738	e24ea22fb61f99254f068816b997d869	k__Bacteria; p__Bacteroidetes; c__Bacteroidia; o__Bacteroidales; f__[Odoribacteraceae]; g__Butyricimonas; s__	1
F739	80f1349ed470beddcd0936b8385fe20c	k__Bacteria; p__Firmicutes; c__Clostridia; o__Clostridiales; f__Lachnospiraceae	0.710027
F740	533b6c05a74b2c25a94f884d6fe42f9d	k__Bacteria; p__Firmicutes; c__Erysipelotrichi; o__Erysipelotrichales; f__Erysipelotrichaceae; g__Catenibacterium; s__	0.99516
F741	739f515bab2cbdd10431bf3003ddbfd6	k__Bacteria; p__Bacteroidetes; c__Bacteroidia; o__Bacteroidales; f__Rikenellaceae; g__; s__	0.961196
F742	71c2bf70ca74ee405935afff3aeaeec6	k__Bacteria; p__Proteobacteria; c__Gammaproteobacteria; o__Pasteurellales; f__Pasteurellaceae; g__Haemophilus	0.730833
F743	3997b3a27af40fcde972d5a58c3bd513	k__Bacteria; p__Bacteroidetes; c__Bacteroidia; o__Bacteroidales; f__Porphyromonadaceae; g__Parabacteroides; s__	0.973093
F744	d9647cebd41e74874e05f4618c0b4fbc	k__Bacteria; p__Bacteroidetes; c__Bacteroidia; o__Bacteroidales; f__Prevotellaceae; g__Prevotella; s__copri	0.999896
F745	6b5c5532185593c41966b2173ea9df1c	k__Bacteria; p__Firmicutes; c__Clostridia; o__Clostridiales; f__Lachnospiraceae; g__Clostridium; s__lavalense	0.978285
F746	24c973733fc55c66aef357940745440a	k__Bacteria; p__Firmicutes; c__Clostridia; o__Clostridiales; f__Ruminococcaceae; g__Faecalibacterium; s__prausnitzii	0.972458
F747	18cb8e00ac73e9051e09e5d72551f17a	k__Bacteria; p__Firmicutes; c__Clostridia; o__Clostridiales	0.9753
F748	17fc40732a93bb24d115108eb5de3616	k__Bacteria; p__Firmicutes; c__Clostridia; o__Clostridiales; f__Lachnospiraceae	0.999524
F749	8ce212aaf7d867e84eab351d75eeecfa	k__Bacteria; p__Firmicutes; c__Clostridia; o__Clostridiales; f__Lachnospiraceae	0.987749
F750	69f3e79c8aaf2c4372da14fce4a0cc4f	k__Bacteria; p__Firmicutes; c__Clostridia; o__Clostridiales; f__Lachnospiraceae; g__Blautia; s__producta	0.977317
F751	1739144b297008b83dcceacf04c1c721	k__Bacteria; p__Firmicutes; c__Clostridia; o__Clostridiales; f__Lachnospiraceae	0.971982
F752	ca72a089674006d2e9cade617df3d5d7	k__Bacteria; p__Actinobacteria; c__Coriobacteriia; o__Coriobacteriales; f__Coriobacteriaceae; g__; s__	0.896591
F753	15921af347ccca30b44239987a068e2e	k__Bacteria; p__Bacteroidetes; c__Bacteroidia; o__Bacteroidales; f__Bacteroidaceae; g__Bacteroides	0.998721
F754	92b8a97dbdde7cd3517311bf75a93a25	k__Bacteria; p__Bacteroidetes; c__Bacteroidia; o__Bacteroidales; f__S24-7; g__; s__	0.998876
F755	54886b8e1a829f2bf0f874ea7a002750	k__Bacteria; p__Firmicutes; c__Clostridia; o__Clostridiales; f__Lachnospiraceae	0.824108
F756	57df3d4f9bd34e648e7157b48334caa8	k__Bacteria; p__Firmicutes; c__Clostridia; o__Clostridiales; f__Lachnospiraceae	0.979464
F757	b1d8e09561b600103cc3d8b388c02478	k__Bacteria; p__Firmicutes; c__Clostridia; o__Clostridiales; f__Lachnospiraceae	0.920439
F758	34601de4c2e9907d6c4f3a670e6ec6b9	k__Bacteria; p__Proteobacteria; c__Gammaproteobacteria; o__Enterobacteriales; f__Enterobacteriaceae	0.99932
F759	0c353afb37281112ad6464704eafcb8a	k__Bacteria; p__Firmicutes; c__Clostridia; o__Clostridiales; f__Lachnospiraceae	0.925005
F760	5dc4a87514f65e55bd373c1283e95fc4	k__Bacteria; p__Bacteroidetes; c__Bacteroidia; o__Bacteroidales; f__Prevotellaceae; g__Prevotella; s__	0.985514
F761	f2e4dc229a63f06d71790eebb7e6fbb7	k__Bacteria; p__Firmicutes; c__Clostridia; o__Clostridiales; f__Lachnospiraceae	0.986228
F762	986601969786e8a0bcc7ef7b2d735681	k__Bacteria; p__Proteobacteria; c__Deltaproteobacteria; o__Desulfovibrionales; f__Desulfovibrionaceae; g__Bilophila; s__	0.999794
F763	5fcffebf2d55957bdcebb1fea01c7664	k__Bacteria; p__Firmicutes; c__Clostridia; o__Clostridiales; f__Lachnospiraceae; g__Dorea; s__formicigenerans	0.971849
F764	9e818341877554614cc206109df99d5d	k__Bacteria; p__Firmicutes; c__Clostridia; o__Clostridiales; f__Ruminococcaceae; g__; s__	0.888541
F765	997720e304cb420e94f46a9957346b14	k__Bacteria; p__Firmicutes; c__Clostridia; o__Clostridiales; f__Ruminococcaceae	0.923598
F766	2489471b3729e885a2c1ddaa10774d8e	k__Bacteria; p__Firmicutes; c__Clostridia; o__Clostridiales; f__Ruminococcaceae	0.882805
F767	40ac3979c05fe30df6ecfaaa78ae3e9f	k__Bacteria; p__Firmicutes; c__Clostridia; o__Clostridiales; f__Ruminococcaceae	0.97519
F768	de68af3f62b2b04e42f894e18839bb57	k__Bacteria; p__Firmicutes; c__Erysipelotrichi; o__Erysipelotrichales; f__Erysipelotrichaceae; g__; s__	0.740151
F769	d1dfa014363e0f9510af2b404d268409	k__Bacteria; p__Firmicutes; c__Clostridia; o__Clostridiales; f__Ruminococcaceae; g__Oscillospira; s__	0.917085
F770	873da44c0f433500a4c9392b8538a2b0	k__Bacteria; p__Firmicutes; c__Clostridia; o__Clostridiales; f__Clostridiaceae; g__Clostridium	0.957122
F771	1cf27d7169473c2d683089372d489808	k__Bacteria; p__Firmicutes; c__Clostridia; o__Clostridiales; f__Lachnospiraceae	0.838665
F772	9cf7057c50db3a06825fc76e6172fc0d	k__Bacteria; p__Firmicutes; c__Clostridia; o__Clostridiales; f__Lachnospiraceae; g__Coprococcus; s__	0.94516
F773	d47b6db4ae248231dd5b5cec1a8090be	k__Bacteria; p__Firmicutes; c__Erysipelotrichi; o__Erysipelotrichales; f__Erysipelotrichaceae; g__; s__	0.999351
F774	3114d42cc9f862a2a18d7e5efde7fa9b	k__Bacteria; p__Actinobacteria; c__Coriobacteriia; o__Coriobacteriales; f__Coriobacteriaceae; g__Slackia; s__	0.999997
F775	6fbe6523c2b824041977b2207ff64fd0	k__Bacteria; p__Firmicutes; c__Clostridia; o__Clostridiales; f__Lachnospiraceae	0.999204
F776	517b36b986012394a442af4336b89612	k__Bacteria; p__Firmicutes; c__Erysipelotrichi; o__Erysipelotrichales; f__Erysipelotrichaceae; g__[Eubacterium]; s__dolichum	0.920094
F777	ee1bf3ddf54c3ff0a01a5f4cf41e4930	k__Bacteria; p__Firmicutes; c__Clostridia; o__Clostridiales; f__Lachnospiraceae	0.812754
F778	982629840b81e393c6557db91ae1fbf2	k__Bacteria; p__Firmicutes; c__Clostridia; o__Clostridiales	0.736708
F779	3a4a246cdaf2ee7e109536faef354a46	k__Bacteria; p__Firmicutes; c__Clostridia; o__Clostridiales; f__Ruminococcaceae; g__Oscillospira; s__	0.979821
F780	52525713b2016a3b30f531c12bfd35af	k__Bacteria; p__Firmicutes; c__Clostridia; o__Clostridiales	0.982223
F781	20a9ddbda484ae1cb77f0c0cfcc28a46	k__Bacteria; p__Firmicutes; c__Clostridia; o__Clostridiales; f__Lachnospiraceae	0.960959
F782	cf5031364fd6f4fdbfccfb2fd88bd4f8	k__Bacteria; p__Firmicutes; c__Clostridia; o__Clostridiales; f__Ruminococcaceae; g__Oscillospira; s__	0.991915
F783	9bca6316b15acfbf2da298101f8eec80	k__Bacteria; p__Firmicutes; c__Clostridia; o__Clostridiales; f__Lachnospiraceae; g__Dorea; s__	0.987551
F784	10a2fdc6e17ace008fccaa36aa011a14	k__Bacteria; p__Bacteroidetes; c__Bacteroidia; o__Bacteroidales; f__[Odoribacteraceae]; g__Butyricimonas; s__	1
F785	5a50722683ef28c01410df9859095b71	k__Bacteria; p__Firmicutes; c__Clostridia; o__Clostridiales; f__Ruminococcaceae	0.905082
F786	85787097eb7bb567fd2468eb4d8bf935	k__Bacteria; p__Bacteroidetes; c__Bacteroidia; o__Bacteroidales; f__[Odoribacteraceae]; g__Butyricimonas; s__	1
F787	a9c92db61a53d71506f9fb4510f5b58b	k__Bacteria; p__Firmicutes; c__Clostridia; o__Clostridiales; f__Ruminococcaceae; g__Gemmiger; s__formicilis	0.901257
F788	b2574632cd105083065793a728d40c81	k__Bacteria; p__Firmicutes; c__Clostridia; o__Clostridiales; f__[Tissierellaceae]; g__Peptoniphilus; s__	1
F789	a1642ee93cbc5a4d6b2816c0a116cf42	k__Bacteria	0.999985
F790	a89d78924d17e8960959723e458e9291	k__Bacteria; p__Firmicutes; c__Clostridia; o__Clostridiales; f__Lachnospiraceae	0.997862
F791	e4c2b937e3db83c2d0c437bbddc07335	k__Bacteria; p__Firmicutes; c__Clostridia; o__Clostridiales; f__Lachnospiraceae	0.9769
F792	3ad4aa0988cadf60734079129e8598a0	k__Bacteria; p__Proteobacteria; c__Deltaproteobacteria; o__Desulfovibrionales; f__Desulfovibrionaceae; g__; s__	0.941491
F793	9b71dc008a3d721a32ee75d14da14555	k__Bacteria; p__Firmicutes; c__Clostridia; o__Clostridiales	0.994001
F794	7652ccdd5e6b26735193e6ff07ffb7a4	k__Bacteria; p__Firmicutes; c__Clostridia; o__Clostridiales; f__Lachnospiraceae; g__Blautia; s__	0.997407
F795	782a79a0725adc6ac22fc1fd15933a12	k__Bacteria; p__Firmicutes; c__Erysipelotrichi; o__Erysipelotrichales; f__Erysipelotrichaceae; g__[Eubacterium]; s__biforme	1
F796	6c1813a68fa63a95abd1d61204b8837a	k__Bacteria; p__Firmicutes; c__Clostridia; o__Clostridiales; f__Lachnospiraceae; g__Blautia	0.838922
F797	a07dbd6b81597b810de81ac0ad6caf26	k__Bacteria; p__Firmicutes; c__Clostridia; o__Clostridiales; f__Ruminococcaceae	0.944436
F798	a684c72ca1c809a1de7d747c7827d1ac	k__Bacteria; p__Firmicutes; c__Clostridia; o__Clostridiales; f__Lachnospiraceae	0.858218
F799	c3337d877a02fb500fc37be8aa4fd234	k__Bacteria; p__Firmicutes; c__Clostridia; o__Clostridiales; f__[Mogibacteriaceae]; g__; s__	0.967228
F800	ca164e68ce5db67ae0182d9c3bafc5fa	k__Bacteria; p__Firmicutes; c__Clostridia; o__Clostridiales; f__Christensenellaceae; g__; s__	0.769629
F801	2b72aab73915acdca79e8d488b1a53ed	k__Bacteria; p__Bacteroidetes; c__Bacteroidia; o__Bacteroidales; f__Porphyromonadaceae; g__Parabacteroides; s__	0.939629
F802	a16597b1c93017d3fd34663ef35d9dc5	k__Bacteria; p__Firmicutes; c__Clostridia; o__Clostridiales; f__Lachnospiraceae	0.973625
F803	18d1d3003cc423b568ba5b5ccb433023	k__Bacteria; p__Firmicutes; c__Clostridia; o__Clostridiales; f__Lachnospiraceae	0.967866
F804	4f3122731808566210b27036568be710	k__Bacteria; p__Firmicutes; c__Clostridia; o__Clostridiales; f__Lachnospiraceae	0.988789
F805	14ffb1b3fa38ddcddefccd34371e3e4a	k__Bacteria; p__Firmicutes; c__Clostridia; o__Clostridiales	0.976579
F806	faccd8bbb596d84457c6cb69f9a20025	k__Bacteria; p__Firmicutes; c__Clostridia; o__Clostridiales	0.988041
F807	b76fb65897eec48dec94d23d66c0f8f0	k__Bacteria; p__Firmicutes; c__Clostridia; o__Clostridiales; f__Ruminococcaceae	0.883563
F808	3f9afe17105dd0c33bf41ce08824f362	k__Bacteria; p__Firmicutes; c__Clostridia; o__Clostridiales; f__Ruminococcaceae	0.978927
F809	088ffa18748594532a4b153f8dc5092b	k__Bacteria; p__Firmicutes; c__Clostridia; o__Clostridiales; f__Lachnospiraceae	0.914363
F810	ded1833d804ca9d4dff8069304f4fc3d	k__Bacteria; p__Firmicutes; c__Clostridia; o__Clostridiales; f__Lachnospiraceae	0.886367
F811	1f4213400df9110503f827e3359aea92	k__Bacteria; p__Firmicutes; c__Clostridia; o__Clostridiales; f__Lachnospiraceae	0.85923
F812	40c224bbde3afb84430a840676a0115a	k__Bacteria; p__Firmicutes; c__Clostridia; o__Clostridiales	0.920517
F813	7d135dfbf857c62673695ef24332b100	k__Bacteria; p__Actinobacteria; c__Actinobacteria; o__Actinomycetales; f__Micrococcaceae; g__Rothia; s__mucilaginosa	0.808178
F814	08c53fdf2c7b879ac5e38d5730b65fd9	k__Bacteria; p__Firmicutes; c__Clostridia; o__Clostridiales	0.980334
F815	d6a526b572996ed919a3e009473bc860	k__Bacteria; p__Firmicutes; c__Bacilli; o__Lactobacillales; f__Lactobacillaceae	0.786276
F816	804392875955b7813407aaa02cee9c19	k__Bacteria; p__Firmicutes; c__Clostridia; o__Clostridiales	0.828866
F817	be44bdb8fa2c3b45178a5579d3ed9684	k__Bacteria; p__Firmicutes; c__Clostridia; o__Clostridiales; f__Lachnospiraceae	0.888636
F818	adefa0bc3602aafe8c827d81a59841f5	k__Bacteria; p__Firmicutes; c__Clostridia; o__Clostridiales; f__Ruminococcaceae; g__Faecalibacterium; s__prausnitzii	0.815878
F819	30927c5eee2a57f1f90ce151f0bfc636	k__Bacteria; p__Firmicutes; c__Clostridia; o__Clostridiales; f__Ruminococcaceae	0.990832
F820	2a7169b7465789a82b4f47c3d934d259	k__Bacteria; p__Firmicutes; c__Clostridia; o__Clostridiales; f__Lachnospiraceae; g__Blautia	0.9198
F821	63e7b429d91966909c8b2e461d471b7c	k__Bacteria; p__Firmicutes; c__Clostridia; o__Clostridiales; f__Ruminococcaceae; g__Butyricicoccus; s__pullicaecorum	0.995065
F822	732f61386b8757029b0891b0ddde928f	k__Bacteria; p__Actinobacteria; c__Actinobacteria; o__Actinomycetales; f__Actinomycetaceae; g__Actinomyces; s__	0.996371
F823	8538d07b8c1e8676f9b9c8c242aab14a	k__Bacteria; p__Firmicutes; c__Clostridia; o__Clostridiales; f__Ruminococcaceae	0.970251
F824	7289ae8800c6980fc6c7a5e03be1ca98	k__Bacteria; p__Synergistetes; c__Synergistia; o__Synergistales; f__Dethiosulfovibrionaceae; g__Pyramidobacter; s__piscolens	0.999999
F825	7327a55af477aa89dc73611f2806c3e9	k__Bacteria; p__Firmicutes; c__Clostridia; o__Clostridiales; f__Ruminococcaceae; g__; s__	0.75448
F826	2c5e87b291147c04e1b8d1c808b1aee0	k__Bacteria; p__Actinobacteria; c__Actinobacteria; o__Bifidobacteriales; f__Bifidobacteriaceae; g__Bifidobacterium; s__bifidum	0.945493
F827	f2cdef942495c5c07cb53fcde1e468bf	k__Bacteria; p__Firmicutes; c__Clostridia; o__Clostridiales; f__Ruminococcaceae	0.73968
F828	98733e7d335f309921890faeea796c8c	k__Bacteria; p__Firmicutes; c__Clostridia; o__Clostridiales	0.747566
F829	07bf54ad4a6082b20c2594897274bca7	k__Bacteria; p__Bacteroidetes; c__Bacteroidia; o__Bacteroidales; f__Porphyromonadaceae; g__Parabacteroides; s__	0.977522
F830	d2bc91a64e3b1fbc08c7ceeef429e803	k__Bacteria; p__Bacteroidetes; c__Bacteroidia; o__Bacteroidales; f__Bacteroidaceae; g__Bacteroides; s__fragilis	0.969388
F831	aa9c49ba481ae61591972fc4e6bfa3d4	k__Bacteria; p__Firmicutes; c__Clostridia; o__Clostridiales; f__Ruminococcaceae	0.917911
F832	871b99772b7ead3ed8a217f566729af6	k__Bacteria; p__Actinobacteria; c__Coriobacteriia; o__Coriobacteriales; f__Coriobacteriaceae; g__; s__	0.998258
F833	b6ecd20f301035741915d6c32bda2410	k__Bacteria; p__Firmicutes; c__Clostridia; o__Clostridiales; f__Veillonellaceae; g__Dialister; s__	0.999242
F834	b2f562080c782274317c4786dc49f4f6	k__Bacteria; p__Firmicutes; c__Clostridia; o__Clostridiales; f__; g__; s__	0.866174
F835	794c48d1c110499dbd6338457f2ed417	k__Bacteria; p__Firmicutes; c__Clostridia; o__Clostridiales; f__Lachnospiraceae; g__Clostridium; s__citroniae	0.9088
F836	a9c65f22ab35a2635324961ee4e44023	k__Bacteria; p__Firmicutes; c__Clostridia; o__Clostridiales; f__Ruminococcaceae	0.881139
F837	f76a286c1de09ae52de35d3149ee7828	k__Bacteria; p__Proteobacteria; c__Betaproteobacteria; o__Burkholderiales; f__Oxalobacteraceae	0.971082
F838	41b9fa65a5137bfae1255b4de63be427	k__Bacteria; p__Firmicutes; c__Clostridia; o__Clostridiales; f__Lachnospiraceae	0.976613
F839	769723e5a9c6312f2ee3ab2781ac8ad6	k__Bacteria; p__Firmicutes; c__Clostridia; o__Clostridiales; f__Lachnospiraceae	0.935249
F840	81d8bf5f800f7da13be5d9afa704b5f2	k__Bacteria; p__Firmicutes; c__Clostridia; o__Clostridiales; f__Ruminococcaceae; g__Ruminococcus; s__	0.784271
F841	2809136c5983a22e11b145099f8dd343	k__Bacteria; p__Firmicutes; c__Clostridia; o__Clostridiales; f__Ruminococcaceae; g__Butyricicoccus; s__pullicaecorum	0.764438
F842	518eaaeb45fef9581ad61d3f3bbccfe0	k__Bacteria; p__Firmicutes; c__Clostridia; o__Clostridiales; f__Lachnospiraceae	0.84004
F843	56bde454092279f47b556883d5909620	k__Bacteria; p__Firmicutes; c__Bacilli; o__Lactobacillales; f__Streptococcaceae; g__Streptococcus	1
F844	4ac43ecbe6347d46a2ab5a31ffd64c25	k__Bacteria; p__Firmicutes; c__Clostridia; o__Clostridiales; f__Ruminococcaceae	0.943546
F845	0fc2e92b4866d463735a57928a821d74	k__Bacteria; p__Firmicutes; c__Clostridia; o__Clostridiales; f__Ruminococcaceae; g__Butyricicoccus; s__pullicaecorum	0.899466
F846	93506b72530c30a7ab854cc49141a184	k__Bacteria; p__Firmicutes; c__Clostridia; o__Clostridiales	0.966663
F847	f63c7d7a6d1eb1540b77e9997a615b14	k__Bacteria; p__Firmicutes; c__Clostridia; o__Clostridiales; f__Lachnospiraceae	0.939732
F848	07699fa14cb8970eee5e8dda19dd5dbe	k__Bacteria; p__Firmicutes; c__Clostridia; o__Clostridiales; f__Lachnospiraceae	0.81901
F849	2c353937b82f39126e9aeead6f624ac9	k__Bacteria; p__Firmicutes; c__Clostridia; o__Clostridiales; f__Ruminococcaceae; g__Gemmiger; s__formicilis	0.778716
F850	d4454a4ebd63a8e375dadd2632588f59	k__Bacteria; p__Firmicutes; c__Clostridia; o__Clostridiales; f__Ruminococcaceae; g__Ruminococcus; s__	0.882571
F851	ea7823427b5854bc784da136aa27d777	k__Bacteria; p__Firmicutes; c__Clostridia; o__Clostridiales; f__Ruminococcaceae	0.956451
F852	13e5e67a2599db5c3cdfa82c4c9ea6fd	k__Bacteria; p__Firmicutes; c__Clostridia; o__Clostridiales; f__Ruminococcaceae; g__; s__	0.762552
F853	64fad5b7664711e697a7f2a4b5a9ffe2	k__Bacteria; p__Firmicutes; c__Clostridia; o__Clostridiales; f__Ruminococcaceae; g__Faecalibacterium; s__prausnitzii	0.985958
F854	960a55a246f3702de67d4a7553cd06b4	k__Bacteria; p__Firmicutes; c__Clostridia; o__Clostridiales; f__Ruminococcaceae; g__Ruminococcus; s__	0.940952
F855	f8bcddaea88eb790743420346bb1bc80	k__Bacteria; p__Actinobacteria; c__Actinobacteria; o__Actinomycetales; f__Micrococcaceae; g__Rothia; s__aeria	0.917493
F856	7e3b31865e7c845db8b20394ea0160f0	k__Bacteria; p__Firmicutes; c__Clostridia; o__Clostridiales; f__Ruminococcaceae; g__Oscillospira; s__	0.991483
F857	900cf3fe2ed3f64cb965da0653e2098c	k__Bacteria; p__Bacteroidetes; c__Bacteroidia; o__Bacteroidales; f__[Odoribacteraceae]; g__Butyricimonas; s__	1
F858	6d23b1a911e94074b127424a8fb2d5ad	k__Bacteria; p__Firmicutes; c__Clostridia; o__Clostridiales	0.991556
F859	868be84b9daccd25a648f872c8d5e9ab	k__Bacteria; p__Firmicutes; c__Clostridia; o__Clostridiales; f__Veillonellaceae	0.998461
F860	c9c29cea1fdf391227151d67ee83bc75	k__Bacteria; p__Firmicutes; c__Clostridia; o__Clostridiales	0.977079
F861	7af26d8be04e96b5c919a854606e7108	k__Bacteria; p__Firmicutes; c__Clostridia; o__Clostridiales; f__Christensenellaceae; g__; s__	0.880004
F862	e1f30b1b47f80404147cdeb7df90687b	k__Bacteria; p__Actinobacteria; c__Coriobacteriia; o__Coriobacteriales; f__Coriobacteriaceae; g__; s__	0.713797
F863	366bb3ddd63d135bec172051cf2cfe0a	k__Bacteria; p__Actinobacteria; c__Actinobacteria; o__Actinomycetales; f__Actinomycetaceae; g__Actinomyces; s__	0.951145
F864	506938be3460dffee62d0eda4d6fe49d	k__Bacteria; p__Bacteroidetes; c__Bacteroidia; o__Bacteroidales; f__[Odoribacteraceae]; g__Butyricimonas; s__	1
F865	42060670426da942e8158ded54478b51	k__Bacteria; p__Firmicutes; c__Clostridia; o__Clostridiales; f__Lachnospiraceae	0.925708
F866	b044a86e33a67caceb0a9f59149747ac	k__Bacteria; p__Firmicutes; c__Clostridia; o__Clostridiales	0.751409
F867	a78f5a615f91a760ffc238c7c4ce3056	k__Bacteria; p__Firmicutes; c__Clostridia; o__Clostridiales; f__Peptococcaceae; g__; s__	0.912692
F868	09d981dc93a29f773c4d5167829257ec	k__Bacteria; p__Firmicutes; c__Clostridia; o__Clostridiales; f__Ruminococcaceae; g__Oscillospira	0.972924
F869	dd7bd2659b6df11d1f9b75e443a660d3	k__Bacteria; p__Firmicutes; c__Clostridia; o__Clostridiales; f__Ruminococcaceae; g__Faecalibacterium; s__prausnitzii	0.985873
F870	0341c071e5df1ee1bc00f1c222721959	k__Bacteria; p__Firmicutes; c__Clostridia; o__Clostridiales; f__Ruminococcaceae; g__Oscillospira; s__	0.993486
F871	c5ec23b5e73a33133aa0fcf9acd58650	k__Bacteria; p__Firmicutes; c__Clostridia; o__Clostridiales; f__Ruminococcaceae	0.956774
F872	bb7e5c6df18c100b97f890fc35eb2911	k__Bacteria; p__Proteobacteria; c__Gammaproteobacteria; o__Enterobacteriales; f__Enterobacteriaceae; g__Proteus; s__	0.939728
F873	99b35eca0da58ccf8b26089b66e013d4	k__Bacteria; p__Actinobacteria; c__Coriobacteriia; o__Coriobacteriales; f__Coriobacteriaceae; g__Collinsella; s__	0.7025
F874	5c1dd48ef0a674513626f5c85ea126ee	k__Bacteria; p__Bacteroidetes; c__Bacteroidia; o__Bacteroidales; f__Prevotellaceae; g__Prevotella; s__	0.976065
F875	8f4dea09ecd34aac65b4fdf5d1c37ff1	k__Bacteria; p__Firmicutes; c__Erysipelotrichi; o__Erysipelotrichales; f__Erysipelotrichaceae; g__Clostridium	0.993858
F876	a62fa6e25e8805dafe5b628529c90023	k__Bacteria; p__Firmicutes; c__Clostridia; o__Clostridiales; f__Ruminococcaceae; g__Ruminococcus; s__	0.931227
F877	feb1c288cd46f6fd9bc3c2c35970cbdf	k__Bacteria; p__Firmicutes; c__Bacilli; o__Lactobacillales; f__Lactobacillaceae; g__Lactobacillus; s__mucosae	0.998764
F878	1d3b32ffa91427afb0042949965be9d8	k__Bacteria; p__Firmicutes; c__Clostridia; o__Clostridiales	0.92468
F879	44dbe637a2a0326c16f3dd34d40d697b	k__Bacteria; p__Firmicutes; c__Clostridia; o__Clostridiales	0.981148
F880	201bdabdf730d7cddf84cb35b34e02b2	k__Bacteria; p__Bacteroidetes; c__Bacteroidia; o__Bacteroidales; f__Porphyromonadaceae; g__Parabacteroides; s__	0.999729
F881	52aaa69ff4a2ce8df78870b820719f48	k__Bacteria; p__Synergistetes; c__Synergistia; o__Synergistales; f__Synergistaceae; g__Synergistes; s__	0.999034
F882	5c4fd1d0cbe7b43a93c2ed9286af0847	k__Bacteria; p__Firmicutes; c__Clostridia; o__Clostridiales; f__Ruminococcaceae; g__Oscillospira; s__	0.989108
F883	cc7b0c4fe7613151aee46e9be3ea14a9	k__Bacteria; p__Firmicutes; c__Clostridia; o__Clostridiales; f__Ruminococcaceae; g__Oscillospira; s__	0.987491
F884	8df399e29acb5a583f449a82db4e17c9	k__Bacteria; p__Firmicutes; c__Bacilli; o__Lactobacillales; f__Lactobacillaceae; g__Lactobacillus	0.767202
F885	a4cd657bd1797f3fb8473bb228729d74	k__Bacteria; p__Firmicutes; c__Bacilli; o__Lactobacillales; f__Streptococcaceae; g__Streptococcus; s__	0.977894
F886	bd2ad00d586fbb853586dae6812f7b24	k__Bacteria; p__Firmicutes; c__Bacilli; o__Lactobacillales; f__Lactobacillaceae; g__Pediococcus	0.986292
F887	21f860313f2ae463877ad2d2b59b7309	k__Bacteria; p__Firmicutes; c__Bacilli; o__Lactobacillales; f__Lactobacillaceae	0.82108
F888	a018c928d38812591f601ece2136d6e7	k__Bacteria; p__Firmicutes; c__Clostridia; o__Clostridiales; f__Lachnospiraceae	0.924573
F889	1e85acc1e8a79ab4529029f64171b064	k__Bacteria; p__Firmicutes; c__Clostridia; o__Clostridiales; f__Lachnospiraceae	0.935329
F890	004e5dc9f31e4e44256acf9aef2079b0	k__Bacteria; p__Firmicutes; c__Clostridia; o__Clostridiales; f__Lachnospiraceae	0.858712
F891	03c51b5e257b8e286445b07fe1e7d80b	k__Bacteria; p__Firmicutes; c__Clostridia; o__Clostridiales; f__Veillonellaceae; g__Dialister; s__	0.999971
F892	9065c84c985a3bfbdda15101aa22b8c4	k__Bacteria; p__Firmicutes; c__Clostridia; o__Clostridiales; f__Lachnospiraceae; g__Coprococcus; s__	0.92461
F893	250ff37b7721b753c8099b1078026052	k__Bacteria; p__Bacteroidetes; c__Bacteroidia; o__Bacteroidales; f__Prevotellaceae; g__Prevotella; s__copri	0.999878
F894	4f58edbb1e5f4719f134ce4214397038	k__Bacteria; p__Firmicutes; c__Clostridia; o__Clostridiales; f__Ruminococcaceae	0.924758
F895	8c34fcb68ccd5fd5855d173e5486df4b	k__Bacteria; p__Tenericutes; c__Mollicutes; o__RF39; f__; g__; s__	0.999194
F896	f801c7a8ac9c5fbba79b652ac9d82a13	k__Bacteria; p__Firmicutes; c__Clostridia; o__Clostridiales; f__Ruminococcaceae	0.874352
F897	8365c56e7d1f57079c8821b426206d94	k__Bacteria; p__Proteobacteria; c__Epsilonproteobacteria; o__Campylobacterales; f__Campylobacteraceae; g__Campylobacter; s__	0.996205
F898	b490f73a87084635f6e3426a2c0efead	k__Bacteria; p__Firmicutes; c__Clostridia; o__Clostridiales; f__Lachnospiraceae; g__Coprococcus; s__	0.987033
F899	49f7701312ac7878e8c245d65760c2cf	k__Bacteria; p__Bacteroidetes; c__Bacteroidia; o__Bacteroidales; f__Prevotellaceae; g__Prevotella; s__	0.96912
F900	218c409a1b9b9671bbd802d1f2ccb662	k__Bacteria; p__Proteobacteria; c__Betaproteobacteria; o__Burkholderiales; f__Alcaligenaceae; g__Sutterella; s__	0.945971
F901	34b791a0a48d68bbf6278d510ee36430	k__Bacteria; p__Firmicutes; c__Clostridia; o__Clostridiales	0.783517
F902	caee94af7a4562c61da6712807157dc9	k__Bacteria; p__Firmicutes; c__Clostridia; o__Clostridiales; f__Ruminococcaceae	0.975746
F903	45b76e49b6500d8d245c2f27f6fbb143	k__Bacteria; p__Firmicutes; c__Erysipelotrichi; o__Erysipelotrichales; f__Erysipelotrichaceae; g__Clostridium; s__cocleatum	0.846261
F904	2fb5a4a7d5e419920ec9257327a118ca	k__Bacteria; p__Firmicutes; c__Erysipelotrichi; o__Erysipelotrichales; f__Erysipelotrichaceae; g__Holdemania; s__	0.999972
F905	f94b14e11dfe405e48976839ca380380	k__Bacteria; p__Firmicutes; c__Clostridia; o__Clostridiales; f__Ruminococcaceae	0.95854
F906	4492d3c99c8c5054cfd59c65b5bc5db2	k__Bacteria; p__Bacteroidetes; c__Bacteroidia; o__Bacteroidales; f__[Odoribacteraceae]; g__Odoribacter; s__	0.999841
F907	1e0296c7b89d1cd0d4d0bc8bf16822fc	k__Bacteria; p__Actinobacteria; c__Coriobacteriia; o__Coriobacteriales; f__Coriobacteriaceae	0.999978
F908	b600d65ed89ddbd1e326cd0b04be1d7a	k__Bacteria; p__Proteobacteria; c__Betaproteobacteria; o__Burkholderiales; f__Oxalobacteraceae; g__Oxalobacter; s__formigenes	0.720596
F909	958d54f6c2724fdc04ad01d39d59aaca	k__Bacteria; p__Bacteroidetes; c__Bacteroidia; o__Bacteroidales; f__Prevotellaceae; g__Prevotella; s__	0.976222
F910	f77477e408db9decd740047b01f3ece6	k__Bacteria; p__Firmicutes; c__Clostridia; o__Clostridiales; f__Lachnospiraceae; g__Coprococcus; s__	0.844825
F911	68aa573febe84c1e00d3abf7eb13442f	k__Bacteria; p__Firmicutes; c__Clostridia; o__Clostridiales; f__Ruminococcaceae	0.953468
F912	df8c2cbc37b3dc5d5ca813c559c621a0	k__Bacteria; p__Firmicutes; c__Clostridia; o__Clostridiales; f__Lachnospiraceae	0.809942
F913	532f336f8c30e0337c355a4d232d5045	k__Bacteria; p__Bacteroidetes; c__Bacteroidia; o__Bacteroidales; f__[Odoribacteraceae]; g__Butyricimonas; s__	1
F914	1b51357852b0b814b4d9918c6f0ab762	k__Bacteria; p__Firmicutes; c__Bacilli; o__Lactobacillales; f__Streptococcaceae; g__Streptococcus; s__	0.969177
F915	300568e1ddcb6356519af1a75ab2df4b	k__Bacteria; p__Firmicutes; c__Clostridia; o__Clostridiales; f__[Mogibacteriaceae]; g__Mogibacterium; s__	0.99003
F916	67da37a27427f41e9a28d4bcd418445b	k__Bacteria; p__Proteobacteria; c__Betaproteobacteria; o__Burkholderiales; f__Comamonadaceae	0.997507
F917	54175402c30892510113a18348858786	k__Bacteria; p__Firmicutes; c__Erysipelotrichi; o__Erysipelotrichales; f__Erysipelotrichaceae; g__RFN20; s__	0.871804
F918	989ca654839eab0835c25b67a518de68	k__Bacteria; p__Firmicutes; c__Clostridia; o__Clostridiales; f__Lachnospiraceae	0.966453
F919	75bf5a0b24ffb76d3ba75ad1d75b7d23	k__Bacteria; p__Firmicutes; c__Clostridia; o__Clostridiales; f__Clostridiaceae; g__Clostridium; s__	0.73036
F920	a7b2a4d031df13c6d884fb0e55aec449	k__Bacteria; p__Firmicutes; c__Clostridia; o__Clostridiales; f__Lachnospiraceae	0.833484
F921	ea52488235f530227f65a4c6e3b27aab	k__Bacteria; p__Firmicutes; c__Clostridia; o__Clostridiales; f__Ruminococcaceae; g__Oscillospira; s__	0.990576
F922	4de8e1bcb1ab4c00902a507bbe3ef9bb	k__Bacteria; p__Firmicutes; c__Clostridia; o__Clostridiales; f__Veillonellaceae; g__; s__	0.949295
F923	188a6f23a4072599d7c9e97aae92485c	k__Bacteria; p__Synergistetes; c__Synergistia; o__Synergistales; f__Dethiosulfovibrionaceae; g__Pyramidobacter; s__piscolens	0.999724
F924	546e7f4c8e7d5c2e5b469cac519e61a3	k__Bacteria; p__Firmicutes; c__Clostridia; o__Clostridiales; f__Ruminococcaceae; g__; s__	0.7402
F925	a72bc4bbcb65e31aac628de5b9a9b0af	k__Bacteria; p__Firmicutes; c__Clostridia; o__Clostridiales; f__Christensenellaceae; g__; s__	0.837654
F926	60de6b121a302a56d080d6e4e597233e	k__Bacteria; p__Firmicutes; c__Clostridia; o__Clostridiales	0.955196
F927	45cce08876de590104e4486bfa695f32	k__Bacteria; p__Firmicutes; c__Clostridia; o__Clostridiales; f__Lachnospiraceae; g__Coprococcus; s__	0.953028
F928	f4e78e2e397dc8bd3ca2f87c245a8773	k__Bacteria; p__Fusobacteria; c__Fusobacteriia; o__Fusobacteriales; f__Fusobacteriaceae; g__Fusobacterium; s__	0.999997
F929	85c44c83eddc5d3028261a1000b7d0e1	k__Bacteria; p__Firmicutes; c__Bacilli; o__Gemellales; f__Gemellaceae	0.999355
F930	0ac4820d19fc4dfbe62663def78c840d	k__Bacteria; p__Firmicutes; c__Clostridia; o__Clostridiales; f__Christensenellaceae; g__; s__	0.878604
F931	b90fa4e115c2956b193a7df610ac9766	k__Bacteria; p__Firmicutes; c__Clostridia; o__Clostridiales; f__Lachnospiraceae; g__Epulopiscium; s__	0.898328
F932	fa2bd2f1500f2aadfa41c605e68f78c0	k__Bacteria; p__Firmicutes; c__Clostridia; o__Clostridiales; f__Lachnospiraceae	0.936004
F933	6e7dcdec78c483cd8d6666e4eedccd4f	k__Bacteria; p__Firmicutes; c__Clostridia; o__Clostridiales; f__Ruminococcaceae	0.948246
F934	2a2b34830532f063cbbc1517e527b58f	k__Bacteria; p__Firmicutes; c__Clostridia; o__Clostridiales; f__Lachnospiraceae; g__[Ruminococcus]; s__	0.905208
F935	8e493df449e84acb4e24f5811ff3599b	k__Bacteria; p__Firmicutes; c__Erysipelotrichi; o__Erysipelotrichales; f__Erysipelotrichaceae; g__Bulleidia; s__moorei	0.999999
F936	b5e0a6477e69e223d49eedc2c7c1b138	k__Bacteria; p__Firmicutes; c__Erysipelotrichi; o__Erysipelotrichales; f__Erysipelotrichaceae; g__[Eubacterium]; s__dolichum	0.999993
F937	1026146f39308828266f91641d193f46	k__Bacteria; p__Firmicutes; c__Clostridia; o__Clostridiales; f__Ruminococcaceae; g__Anaerotruncus; s__	0.99967
F938	0e226d197c2f253bcee5f15026512f90	k__Bacteria; p__Firmicutes; c__Clostridia; o__Clostridiales; f__Lachnospiraceae	0.965478
F939	a6797af6081420fae8c781cfde495897	k__Bacteria; p__Firmicutes; c__Clostridia; o__Clostridiales; f__Veillonellaceae; g__Veillonella	0.999972
F940	385197fd9f310da44597d7a6a8ad6916	k__Bacteria; p__Bacteroidetes; c__Bacteroidia; o__Bacteroidales; f__Prevotellaceae; g__Prevotella	0.998078
F941	0b36c352632cb1346cdc7d73f9fb376c	k__Bacteria; p__Proteobacteria; c__Gammaproteobacteria; o__Pseudomonadales; f__Pseudomonadaceae; g__Pseudomonas	0.923813
F942	62c87f13735bb22f5f7a98cfaa429f6c	k__Bacteria; p__Firmicutes; c__Clostridia; o__Clostridiales; f__; g__; s__	0.956202
F943	ef2a1531066bf60397c9df449d532d2f	k__Bacteria; p__Firmicutes; c__Clostridia; o__Clostridiales	0.966485
F944	3e28afd7d07bd9afd7baf91d88328b7f	k__Bacteria; p__Actinobacteria; c__Coriobacteriia; o__Coriobacteriales; f__Coriobacteriaceae; g__; s__	0.939043
F945	052ed87a5bce8789c20b59effda065d6	k__Bacteria; p__Firmicutes; c__Clostridia; o__Clostridiales; f__[Tissierellaceae]; g__WAL_1855D; s__	0.999998
F946	48120f2d28136884787660eb4953652a	k__Bacteria; p__Firmicutes; c__Clostridia; o__Clostridiales; f__Ruminococcaceae; g__Oscillospira; s__	0.977299
F947	de641e423b4a00fd0c6ae6fa5d27e866	k__Bacteria; p__Firmicutes; c__Clostridia; o__Clostridiales; f__Ruminococcaceae	0.987621
F948	36ce67b3fecce277df99829617975495	k__Bacteria; p__Actinobacteria; c__Actinobacteria; o__Actinomycetales; f__Micrococcaceae; g__Rothia; s__mucilaginosa	0.936735
F949	fd0735e70b2bbc107c3e0ae09d8fc2df	k__Bacteria; p__Bacteroidetes; c__Bacteroidia; o__Bacteroidales; f__Prevotellaceae; g__Prevotella; s__	0.953829
F950	198c61a646f906de8ab6c2b24e143e42	k__Bacteria; p__Firmicutes; c__Clostridia; o__Clostridiales; f__Veillonellaceae; g__Phascolarctobacterium; s__	0.999637
F951	b85f7f523f5e062dfdc81a5e8054c562	k__Bacteria; p__Firmicutes; c__Clostridia; o__Clostridiales; f__[Mogibacteriaceae]; g__; s__	0.958659
F952	5ae6c57554c708cdfa18bcdf68b3bc4b	k__Bacteria; p__Firmicutes; c__Bacilli; o__Lactobacillales; f__Streptococcaceae; g__Streptococcus; s__anginosus	0.873908
F953	dffd7d5e83db17c6c0bce2832d77bec0	k__Bacteria; p__Actinobacteria; c__Coriobacteriia; o__Coriobacteriales; f__Coriobacteriaceae; g__Adlercreutzia; s__	0.794401
F954	af2ae83db0ea9b8d611094fb57b22401	k__Bacteria; p__Firmicutes; c__Clostridia; o__Clostridiales; f__Veillonellaceae; g__Dialister; s__	0.998908
F955	edd418053a744b62aa296a5a85039b3a	k__Bacteria; p__Firmicutes; c__Clostridia; o__Clostridiales; f__Ruminococcaceae	0.988788
F956	efcfc19372879de4763f111fd3dd8487	k__Bacteria; p__Firmicutes; c__Clostridia; o__Clostridiales; f__; g__; s__	0.736669
F957	5e581b06024ab980e25ee550e0b97247	k__Bacteria; p__Firmicutes; c__Clostridia; o__Clostridiales; f__Christensenellaceae; g__Christensenella; s__	0.999811
F958	65c652b1773b5a68acc8ff445809a9fe	k__Bacteria; p__Synergistetes; c__Synergistia; o__Synergistales; f__Synergistaceae; g__Synergistes; s__	0.999155
F959	8f9addd511e62a91672469f36811367a	k__Bacteria; p__Tenericutes; c__Mollicutes; o__RF39; f__; g__; s__	0.999883
F960	05dbbf0301a9625e1f1a41470a92f7fe	k__Bacteria; p__Firmicutes; c__Clostridia; o__Clostridiales; f__Lachnospiraceae; g__Coprococcus; s__	0.938273
F961	852e8c056dd057be6b103d975e3dc20c	k__Bacteria; p__Bacteroidetes; c__Bacteroidia; o__Bacteroidales; f__Porphyromonadaceae; g__Parabacteroides; s__	0.946726
F962	24ab52d61bd6f296ee3a1318ea6541a3	k__Bacteria; p__Firmicutes; c__Clostridia; o__Clostridiales; f__Ruminococcaceae; g__Ruminococcus; s__	0.994398
F963	a7db077ae09ab481473ac2445474128f	k__Bacteria; p__Firmicutes; c__Clostridia; o__Clostridiales; f__Ruminococcaceae	0.73085
F964	171c037756c48091473be6384b5b6f95	k__Bacteria; p__Actinobacteria; c__Coriobacteriia; o__Coriobacteriales; f__Coriobacteriaceae; g__Collinsella	0.812095
F965	a3738f297ddeee5f739572f65dcf5f58	k__Bacteria; p__Firmicutes; c__Clostridia; o__Clostridiales	0.948073
F966	22b3c70cdfb1714224e1bf8a6314bee9	k__Bacteria; p__Firmicutes; c__Clostridia; o__Clostridiales; f__[Tissierellaceae]; g__Finegoldia; s__	0.999999
F967	647405386797efbb1366386613a6cac8	k__Bacteria; p__Bacteroidetes; c__Bacteroidia; o__Bacteroidales; f__Bacteroidaceae; g__Bacteroides	0.994692
F968	f13a69ad40cf466ff5bfb0c0609aafc6	k__Bacteria; p__Actinobacteria; c__Coriobacteriia; o__Coriobacteriales; f__Coriobacteriaceae	0.999712
F969	da03da1eef1147967c5046fa9f330630	k__Bacteria; p__Firmicutes; c__Clostridia; o__Clostridiales; f__; g__; s__	0.93069
F970	a8e53bd66879cd51ecb4e7daf552accb	k__Bacteria; p__Actinobacteria; c__Actinobacteria; o__Bifidobacteriales; f__Bifidobacteriaceae; g__Gardnerella; s__	0.998643
F971	d8e9ebc87026eb31a1ea64b6cfbc70e3	k__Bacteria; p__Actinobacteria; c__Coriobacteriia; o__Coriobacteriales; f__Coriobacteriaceae; g__Slackia; s__	0.998441
F972	1063e92b4acc17f22a826d2c79da73b9	k__Bacteria; p__Actinobacteria; c__Actinobacteria; o__Actinomycetales; f__Actinomycetaceae; g__; s__	0.999958
F973	25036ba135607cb2eb9f45c9b50bb4d5	k__Bacteria; p__Firmicutes; c__Clostridia; o__Clostridiales; f__Ruminococcaceae; g__; s__	0.733292
F974	036b9f4a09e271ad260bb98c157763ea	k__Bacteria; p__Firmicutes; c__Clostridia; o__Clostridiales; f__Ruminococcaceae; g__; s__	0.825918
F975	850a27193585ddf5fa15610c623b9fc6	k__Bacteria; p__Firmicutes; c__Clostridia; o__Clostridiales; f__[Mogibacteriaceae]; g__; s__	0.981629
F976	d15bc449222795a9ff230013aa633686	k__Bacteria; p__Proteobacteria; c__Gammaproteobacteria; o__Pseudomonadales; f__Moraxellaceae; g__Acinetobacter; s__guillouiae	0.785262
F977	20f8d7bdd78eb7c840bcfb9efe49489a	k__Bacteria; p__Firmicutes; c__Clostridia; o__Clostridiales; f__Ruminococcaceae; g__Oscillospira; s__	0.910826
F978	1759dc869b6a86ce9f3d9d75548d44be	k__Bacteria; p__Firmicutes; c__Clostridia; o__Clostridiales; f__[Tissierellaceae]; g__Anaerococcus; s__	0.999999
F979	fda83a74f30e5a12d2a1e56929a19382	k__Bacteria; p__Proteobacteria; c__Gammaproteobacteria; o__Pseudomonadales; f__Moraxellaceae; g__Acinetobacter	0.999829
F980	dc8b0b246ab81bc82c56543dd2d18b84	k__Bacteria; p__Lentisphaerae; c__[Lentisphaeria]; o__Victivallales; f__Victivallaceae; g__Victivallis; s__vadensis	0.99998
F981	41ad16e403c86dbc36bd2b11d8754ae2	k__Bacteria; p__Firmicutes; c__Bacilli; o__Lactobacillales	0.999902
F982	f3384f1f36a908bd09b3c265bac26f8c	k__Bacteria; p__Proteobacteria; c__Gammaproteobacteria; o__Pasteurellales; f__Pasteurellaceae; g__Aggregatibacter; s__	0.710895
F983	db74729dd7ab527fba7a5a66a59f207a	k__Bacteria; p__Firmicutes; c__Clostridia; o__Clostridiales; f__Ruminococcaceae; g__Ruminococcus; s__	0.986691
F984	d8ff4c5e15cb162f9a378b2ca1e7d1a2	k__Bacteria; p__Firmicutes; c__Clostridia; o__Clostridiales; f__Ruminococcaceae	0.976571
F985	a86f931477495d1c646eca41599dc17d	k__Bacteria; p__Firmicutes; c__Clostridia; o__Clostridiales; f__Ruminococcaceae	0.988767
F986	0b4aeb45916a24fd10e3655fe6481966	k__Bacteria; p__Firmicutes; c__Clostridia; o__Clostridiales; f__Christensenellaceae; g__; s__	0.991709
F987	cf0e29b1acfd7c9cc92b326cbfc88908	k__Bacteria; p__Firmicutes; c__Clostridia; o__Clostridiales; f__Eubacteriaceae; g__Pseudoramibacter_Eubacterium; s__	0.99997
F988	bdf8a26094624622d68509a87fa75ba7	k__Bacteria; p__Firmicutes; c__Bacilli; o__Bacillales; f__Bacillaceae; g__Bacillus	0.962278
F989	4064b88f7cb47db73c256ebbe5c884e9	k__Bacteria; p__Firmicutes; c__Clostridia; o__Clostridiales; f__Lachnospiraceae	0.993034
F990	157d140f5dedc4410c92eae630d34157	k__Bacteria; p__Firmicutes; c__Clostridia; o__Clostridiales; f__[Mogibacteriaceae]; g__; s__	0.967392
F991	6c4dcaea3271e5e69ab4ae82e8284911	k__Bacteria; p__Firmicutes; c__Clostridia; o__Clostridiales; f__[Mogibacteriaceae]; g__; s__	0.931645
F992	6dfb118aa8b73ede1bdb71dedc23838c	k__Bacteria; p__Firmicutes; c__Erysipelotrichi; o__Erysipelotrichales; f__Erysipelotrichaceae; g__[Eubacterium]; s__biforme	1
F993	9e701e82d552ee66d9007fa3883b6560	k__Bacteria; p__Cyanobacteria; c__Chloroplast; o__Streptophyta; f__; g__; s__	0.999994
F994	d37c35f73fc21285f14723633ad2fbcd	k__Bacteria; p__Proteobacteria; c__Betaproteobacteria; o__Burkholderiales; f__Alcaligenaceae; g__Sutterella; s__	0.994741
F995	9e18b43f389956ba5ac3ddf810f39cb6	k__Bacteria; p__Firmicutes; c__Clostridia; o__Clostridiales	0.95821
F996	8624322ae2483faffff421f46f814fc2	k__Bacteria; p__Synergistetes; c__Synergistia; o__Synergistales; f__Dethiosulfovibrionaceae; g__Pyramidobacter; s__piscolens	0.999999
F997	8bc70ac0e16f6c8109b87180fbb432a9	k__Bacteria; p__Actinobacteria; c__Coriobacteriia; o__Coriobacteriales; f__Coriobacteriaceae; g__; s__	0.99669
F998	5225de25bf8902d5a02c4af6e90cb5e8	k__Bacteria; p__Firmicutes; c__Clostridia; o__Clostridiales; f__Lachnospiraceae	0.909517
F999	19da890972569b6859c360e9b4c8751e	k__Bacteria; p__Bacteroidetes; c__Bacteroidia; o__Bacteroidales; f__Porphyromonadaceae; g__Porphyromonas; s__	0.975446
#N/A	f52cc1224cac807cd42d9a901ed53c9b	k__Bacteria; p__Proteobacteria; c__Alphaproteobacteria; o__Rickettsiales; f__mitochondria	1
#N/A	2630811bd6725b03b37eb80f1632844c	k__Bacteria; p__Firmicutes; c__Clostridia; o__Clostridiales; f__Ruminococcaceae; g__Oscillospira; s__	0.965164
#N/A	e16de954da0d0be1609c087da7108654	k__Bacteria; p__Firmicutes; c__Clostridia; o__Clostridiales; f__Ruminococcaceae; g__Oscillospira; s__	0.974251
#N/A	7c104699e795bbf45f90fceac906e6b4	k__Bacteria; p__Firmicutes; c__Clostridia; o__Clostridiales; f__; g__; s__	0.753715
#N/A	75a3e20e916ee5ec7dceae34a1bc0209	k__Bacteria; p__Actinobacteria; c__Actinobacteria; o__Actinomycetales; f__Actinomycetaceae; g__Actinomyces; s__	0.999977
#N/A	d815db591038c660a147bb79cba93a08	k__Bacteria; p__Firmicutes; c__Clostridia; o__Clostridiales; f__[Tissierellaceae]; g__Peptoniphilus; s__	0.999999
#N/A	6181827afd027ac41ee9cee5ba689c10	k__Bacteria; p__Firmicutes; c__Clostridia; o__Clostridiales; f__Christensenellaceae; g__; s__	0.838962
#N/A	54ac8eae7d89f4a36398fc14e067f8d2	k__Bacteria; p__Firmicutes; c__Clostridia; o__Clostridiales; f__Christensenellaceae; g__; s__	0.814767
#N/A	bff072be6820bb768214374ffe47a137	k__Bacteria; p__Firmicutes; c__Clostridia; o__Clostridiales; f__Eubacteriaceae; g__Anaerofustis; s__	0.999878
#N/A	cfd07c99815cfbe24b700484f0916a18	k__Bacteria; p__Bacteroidetes; c__Bacteroidia; o__Bacteroidales; f__[Odoribacteraceae]; g__Butyricimonas; s__	1
#N/A	95ca787869189f0cbe0830cc8a465752	k__Bacteria; p__Firmicutes; c__Clostridia; o__Clostridiales; f__Ruminococcaceae	0.967502
#N/A	5050bcdda95dede0595dc33c6d1ba0fc	k__Bacteria; p__Firmicutes; c__Clostridia; o__Clostridiales; f__Ruminococcaceae; g__Ruminococcus; s__	0.987857
#N/A	e708751e62639cc0951c413f92ea7620	k__Bacteria; p__Fusobacteria; c__Fusobacteriia; o__Fusobacteriales; f__Fusobacteriaceae; g__Fusobacterium; s__	0.999994
#N/A	4f60c2b7c85fe7a5830f4ba4c3e96924	k__Bacteria; p__Firmicutes; c__Erysipelotrichi; o__Erysipelotrichales; f__Erysipelotrichaceae; g__RFN20; s__	0.932732
#N/A	4f435237507253429ca2081bfac6b20d	k__Bacteria; p__Firmicutes; c__Clostridia; o__Clostridiales; f__Ruminococcaceae; g__; s__	0.717656
#N/A	6ba43acb03ae795b3e7e31f2be946006	k__Bacteria; p__Firmicutes; c__Bacilli; o__Lactobacillales; f__Leuconostocaceae; g__Leuconostoc; s__mesenteroides	0.87764
#N/A	455219eeb206cd432bf64f51159e0b4c	k__Bacteria; p__Actinobacteria; c__Actinobacteria; o__Actinomycetales; f__Corynebacteriaceae; g__Corynebacterium; s__durum	0.999314
#N/A	4ec91f6341a8726301f87d04f66d852c	k__Bacteria; p__Firmicutes; c__Clostridia; o__Clostridiales	0.979935
#N/A	8f8ff8009eb606b59b707de95a57cd2a	k__Bacteria; p__Firmicutes; c__Clostridia; o__Clostridiales; f__Christensenellaceae; g__; s__	0.80097
#N/A	02db09efa7c46a21be5fadc51cb17dd8	k__Bacteria; p__Firmicutes; c__Clostridia; o__Clostridiales; f__; g__; s__	0.952171
#N/A	d68ea0b947ff7c2e4dfd824debfde94c	k__Bacteria; p__Lentisphaerae; c__[Lentisphaeria]; o__Victivallales; f__Victivallaceae; g__; s__	0.998336
#N/A	23903a3cad9671cfce79ed57e5ce3fa5	k__Bacteria; p__Bacteroidetes; c__Bacteroidia; o__Bacteroidales; f__Rikenellaceae	0.981517
#N/A	1264048e025f0751e6c14b6159b518f9	k__Bacteria; p__Firmicutes; c__Clostridia; o__Clostridiales	0.919309
#N/A	58aec7d06be50505a44a3f12c137c4d6	k__Bacteria; p__Bacteroidetes; c__Bacteroidia; o__Bacteroidales; f__Porphyromonadaceae; g__Porphyromonas; s__	0.984966
#N/A	6cb4ee9840733ec4a1bb3eefc3957b38	k__Bacteria; p__Actinobacteria; c__Coriobacteriia; o__Coriobacteriales; f__Coriobacteriaceae; g__; s__	0.9818
#N/A	a22c8ef72659b99e76dd5d4ec6b37843	k__Bacteria; p__Actinobacteria; c__Coriobacteriia; o__Coriobacteriales; f__Coriobacteriaceae; g__Atopobium; s__vaginae	0.999966
#N/A	d4ba39ee54edbd5ce2106b8db16fd689	k__Bacteria; p__Firmicutes; c__Clostridia; o__Clostridiales; f__Lachnospiraceae	0.993342
#N/A	29daaf94c6c9c41e5044aa321d18a306	k__Bacteria; p__Firmicutes; c__Bacilli; o__Lactobacillales; f__Lactobacillaceae; g__Lactobacillus; s__zeae	0.953205
#N/A	33ba975cdb88b5073a2355ffdf01e9cb	k__Bacteria; p__Actinobacteria; c__Actinobacteria; o__Bifidobacteriales; f__Bifidobacteriaceae; g__Bifidobacterium; s__	0.836447
#N/A	b07ebea2f57176a62ecdc63193d8ffdf	k__Bacteria; p__Lentisphaerae; c__[Lentisphaeria]; o__Victivallales; f__Victivallaceae; g__Victivallis; s__vadensis	0.999993
#N/A	3d78a502be272693ef1313efa9b33c6d	k__Bacteria; p__Firmicutes; c__Clostridia; o__Clostridiales; f__Ruminococcaceae; g__Oscillospira; s__	0.935262
#N/A	0a3cf58d4ca062c13d42c9db4ebcbc53	k__Bacteria; p__Cyanobacteria; c__Chloroplast; o__Streptophyta; f__; g__; s__	0.999986
#N/A	420f96256387d77de17ec28d160bb147	k__Bacteria; p__Firmicutes; c__Clostridia; o__Clostridiales; f__Ruminococcaceae	0.955452
#N/A	9382cd508f3bd05365a844dea9bc2162	k__Bacteria; p__Actinobacteria; c__Coriobacteriia; o__Coriobacteriales; f__Coriobacteriaceae; g__Atopobium; s__	0.936832
#N/A	195a6faf067d7e7afcefd42a76f1e1dc	k__Bacteria; p__Bacteroidetes; c__Bacteroidia; o__Bacteroidales	0.977419
#N/A	edb02840fe91e2472e2935917600da98	k__Bacteria; p__Bacteroidetes; c__Bacteroidia; o__Bacteroidales; f__Prevotellaceae; g__Prevotella; s__	0.939894
#N/A	65fcf448bfce22ffcd9132ef5d54f9e9	k__Bacteria; p__Bacteroidetes; c__Bacteroidia; o__Bacteroidales; f__Rikenellaceae; g__; s__	0.822019
#N/A	1b7c9afe3413a61817d5c382121ecf61	k__Bacteria; p__Firmicutes; c__Clostridia; o__Clostridiales; f__Ruminococcaceae	0.932259
#N/A	c1567c701c158d187d0479f009041af0	k__Bacteria; p__Bacteroidetes; c__Bacteroidia; o__Bacteroidales; f__Rikenellaceae; g__AF12; s__	0.83472
#N/A	7fb08fa9b7b2eef6a3db57d0de769227	k__Bacteria; p__Firmicutes; c__Clostridia; o__Clostridiales; f__[Tissierellaceae]; g__Peptoniphilus; s__	0.999999
#N/A	9b18029c15279af75029fe1805cd8ddc	k__Bacteria; p__Firmicutes; c__Clostridia; o__Clostridiales; f__Ruminococcaceae	0.977616
#N/A	d99c5d125e775d654840c99be5e15779	k__Bacteria; p__Firmicutes; c__Clostridia; o__Clostridiales; f__Ruminococcaceae; g__; s__	0.823235
#N/A	d515ae0a0b58aa13869a5966a80c98a9	k__Bacteria; p__Firmicutes; c__Clostridia; o__Clostridiales; f__Lachnospiraceae	0.939447
#N/A	a3cd97f5bdab36d5f8f5fd97c75b2171	k__Bacteria; p__Firmicutes; c__Bacilli; o__Bacillales; f__Planococcaceae	0.962236
#N/A	fc43ae66d68301c9c7f884b7cbe2958c	k__Bacteria; p__Firmicutes; c__Clostridia; o__Clostridiales	0.991597
#N/A	946f09257d3d67fde0b33b0ed7daf7e6	k__Bacteria; p__Firmicutes; c__Clostridia; o__Clostridiales	0.971539
#N/A	19bb58c9e55bd4f6a5616c0537656eaa	k__Bacteria; p__Tenericutes; c__Mollicutes; o__RF39; f__; g__; s__	0.999527
#N/A	6fe15c78022c1b27688de5f58f793db8	k__Bacteria; p__Firmicutes; c__Clostridia; o__Clostridiales; f__Ruminococcaceae; g__Clostridium; s__methylpentosum	0.700777
