# Supplementary material for: Gut Microbiota Profiling in Patients With HER2-Negative Metastatic Breast Cancer Receiving Metronomic Chemotherapy of Capecitabine Compared to Those Under Conventional Dosage
Source: Front Oncol. 2020 Jul 7;10:902. doi: 10.3389/fonc.2020.00902 (PMC7358584; doi:10.3389/fonc.2020.00902)
Supplement: Table S2 — Multivariate analysis of the clinicopathological characteristics and the gut microbiota for predicting progression-free survival. [file Table_2.XLS]

## Sheet: Sheet1
	P value	HR	95.0% CI
Slackia	0.028	0.201	0.048-0.837
s_Blautia obeum	0.042	3.405	1.045-11.093
Type of chemotherapy administered	0.809	/	/
Age	0.828	/	/
Menstrual status	0.506	/	/
HR status	0.494	/	/
Position of metastatic site	0.77	/	/
Disease-free survival	0.811	/	/
Previous endocrinotherapy	0.64	/	/
